# Supplementary material for: Experimental investigation of tensile properties and fracture behavior of ophthalmic sutures under straight, knotted, and looped configurations: Vicryl, nylon, and polypropylene
Source: PLoS One. 2026 Feb 27;21(2):e0343682. doi: 10.1371/journal.pone.0343682 (PMC12948097; doi:10.1371/journal.pone.0343682)
Supplement: S4 Data — Raw data for generating the load vs. Extension curves presented in manuscript and statistical calculations. (XLSX) [file pone.0343682.s004.xlsx]

## Sheet: 6-0 Vicryl
6-0VS1			6-0VS2			6-0VS3			6-0VS4			6-0VS5			6-0VK1			6-0VK2			6-0VK3			6-0VK4			6-0VK5			6-0VL1			6-0VL2			6-0VL3			6-0VL4			6-0VL5
Extension	Load		Extension	Load		Extension	Load		Extension	Load		Extension	Load		Extension	Load		Extension	Load		Extension	Load		Extension	Load		Extension	Load		Extension	Load		Extension	Load		Extension	Load		Extension	Load		Extension	Load
(mm)	(N)		(mm)	(N)		(mm)	(N)		(mm)	(N)		(mm)	(N)		(mm)	(N)		(mm)	(N)		(mm)	(N)		(mm)	(N)		(mm)	(N)		(mm)	(N)		(mm)	(N)		(mm)	(N)		(mm)	(N)		(mm)	(N)
0	-0.00014		0	-0.00016		0	0.00021		0	0.00138		0	0.00043		0	4e-05		0	0.00019		0	6e-05		0	2e-05		0	0		0	0.00617		0	-0.00013		0	0.00016		0	-7e-05		0	-6e-05
1e-05	-0.00023		0	-0.00012		0	0.00014		1e-05	0.00134		1e-05	0.00045		0	-3e-05		1e-05	0.00025		1e-05	4e-05		0	-4e-05		1e-05	-5e-05		1e-05	0.00616		1e-05	1e-05		1e-05	0.00012		1e-05	9e-05		1e-05	0
0.00015	-2e-05		0.00015	5e-05		0.00014	0.00034		0.00016	0.00156		0.00016	0.00074		0.00014	4e-05		0.00016	0.00032		0.00016	0.00018		0.00015	3e-05		0.00016	0.00016		0.00016	0.00648		0.00015	0.00022		0.00015	0.00019		0.00015	0.0004		0.00015	0.00028
0.00082	0.00052		0.00073	0.00046		0.00068	0.00075		0.00087	0.00199		0.00087	0.00163		0.00067	0.00035		0.00082	0.00067		0.00082	0.00056		0.0007	0.00024		0.00084	0.00066		0.00087	0.00691		0.00083	0.00061		0.00082	0.00057		0.00082	0.001		0.00083	0.00081
0.00254	0.00094		0.00206	0.00125		0.00189	0.00162		0.00266	0.00199		0.00268	0.00298		0.00194	0.00101		0.0025	0.00069		0.00252	0.00056		0.002	0.00063		0.00257	0.00043		0.00264	0.00661		0.00258	0.00064		0.00257	0.00055		0.00257	0.00137		0.00258	0.00079
0.00492	0.00113		0.00442	0.00149		0.00409	0.00295		0.00509	0.00169		0.00513	0.00458		0.00427	0.00097		0.00492	8e-05		0.00509	-0.00021		0.00433	0.00011		0.00494	-5e-05		0.00496	0.0062		0.00508	0.00014		0.00509	-4e-05		0.00509	0.00122		0.00509	0.00013
0.00725	0.00205		0.00702	0.00195		0.00708	0.00405		0.00745	0.00204		0.00751	0.00668		0.00688	0.0012		0.00728	0.00027		0.0076	-0.00013		0.00693	-0.00015		0.00725	0.00021		0.00725	0.00654		0.00752	0.00044		0.00754	0.00013		0.00755	0.0017		0.00756	0.00017
0.00989	0.00332		0.00949	0.00308		0.00989	0.00579		0.0101	0.00271		0.01014	0.00927		0.00936	0.00204		0.00984	0.00083		0.0102	0.00041		0.0094	0.0003		0.00985	0.00069		0.00991	0.00707		0.01015	0.00103		0.01018	0.00087		0.0102	0.00276		0.0102	0.0006
0.01345	0.0046		0.01237	0.00431		0.01251	0.00806		0.01365	0.00318		0.0137	0.01227		0.01224	0.00284		0.01322	0.00112		0.01351	0.00064		0.01224	0.00073		0.01335	0.0008		0.01355	0.00742		0.0136	0.00131		0.01363	0.00118		0.01366	0.00384		0.01367	0.00075
0.01814	0.00603		0.01627	0.00544		0.01564	0.01063		0.01836	0.00341		0.01843	0.01535		0.01613	0.00345		0.01774	0.00105		0.01792	0.00052		0.01606	0.00079		0.01797	0.00059		0.01833	0.00761		0.01816	0.00134		0.01819	0.00108		0.01824	0.0048		0.01825	0.00078
0.02372	0.00769		0.02128	0.00667		0.0198	0.01351		0.02399	0.00368		0.02409	0.0185		0.02111	0.00409		0.0232	0.00088		0.02328	0.00036		0.02095	0.00065		0.02348	0.00025		0.02397	0.00745		0.02363	0.00141		0.02368	0.00112		0.02374	0.00605		0.02376	0.00074
0.02978	0.00944		0.0271	0.00797		0.02502	0.01692		0.03013	0.00398		0.03024	0.02208		0.02687	0.00489		0.02921	0.00055		0.02924	0.00015		0.02664	0.00042		0.02946	1e-05		0.03005	0.00724		0.02964	0.00146		0.02971	0.00111		0.02976	0.00761		0.02979	0.00049
0.03594	0.01116		0.03329	0.00941		0.0309	0.0206		0.03637	0.00434		0.03647	0.02603		0.03299	0.0057		0.03542	0.00033		0.03544	3e-05		0.03275	0.00019		0.03561	-2e-05		0.03621	0.00723		0.0358	0.00124		0.03589	0.00097		0.03594	0.00929		0.03597	0.00033
0.04198	0.01303		0.03948	0.011		0.03704	0.02437		0.04244	0.00498		0.04251	0.03029		0.03915	0.00655		0.04158	0.00029		0.0416	8e-05		0.03897	4e-05		0.04172	-1e-05		0.04223	0.00743		0.04186	0.00115		0.04197	0.00116		0.04202	0.01094		0.04204	0.00033
0.04781	0.01485		0.04544	0.01263		0.04314	0.02804		0.04823	0.00568		0.04829	0.03479		0.04514	0.00743		0.04755	0.00034		0.04757	0.00011		0.04507	7e-05		0.04769	-7e-05		0.04804	0.00766		0.04769	0.00138		0.0478	0.00129		0.04785	0.01274		0.04786	0.00032
0.05345	0.01652		0.05112	0.01428		0.04907	0.03176		0.05374	0.00643		0.05383	0.03935		0.0509	0.00835		0.05325	0.00043		0.05328	0.00013		0.05095	0.00018		0.05344	-0.00015		0.05362	0.00788		0.05328	0.0016		0.05337	0.00142		0.05343	0.01457		0.05344	0.00024
0.05894	0.01825		0.05657	0.01586		0.05482	0.03545		0.05908	0.00715		0.05919	0.04377		0.05641	0.00921		0.05867	0.00057		0.05871	0.00021		0.05654	0.00026		0.05892	-0.00014		0.05904	0.00816		0.05869	0.00173		0.05875	0.00161		0.05881	0.01632		0.05881	0.00036
0.06428	0.0199		0.06188	0.01751		0.06039	0.03896		0.06432	0.00782		0.06445	0.04822		0.06173	0.01009		0.06387	0.0009		0.06393	0.00022		0.06187	0.00036		0.06417	-0.00014		0.06436	0.00844		0.06399	0.00217		0.064	0.00176		0.06406	0.01826		0.06407	0.00054
0.0695	0.02145		0.06713	0.01921		0.06579	0.04225		0.06951	0.00827		0.06963	0.05243		0.0669	0.01097		0.06897	0.00111		0.06903	0.00021		0.06703	0.0004		0.06928	-8e-05		0.06962	0.00868		0.06924	0.00252		0.0692	0.00188		0.06926	0.02034		0.06926	0.00058
0.07457	0.02304		0.07234	0.02086		0.07104	0.04547		0.07466	0.00865		0.07472	0.05621		0.07202	0.01181		0.07404	0.00125		0.07411	0.00025		0.07212	0.0004		0.07433	2e-05		0.0748	0.00891		0.07442	0.00252		0.07437	0.00185		0.07441	0.02233		0.0744	0.00048
0.07956	0.02468		0.07748	0.02257		0.07617	0.04855		0.07975	0.00911		0.07972	0.05984		0.07713	0.01273		0.07914	0.00138		0.0792	0.00041		0.07722	0.00038		0.0794	0.00015		0.07989	0.00921		0.07954	0.00269		0.07948	0.00205		0.0795	0.0244		0.07949	0.00058
0.08452	0.02626		0.08253	0.02433		0.08124	0.05171		0.08477	0.00958		0.08466	0.06345		0.08224	0.01362		0.08427	0.00145		0.08431	0.0005		0.08233	0.00029		0.08449	0.00022		0.0849	0.00944		0.08458	0.00289		0.08454	0.00226		0.08454	0.02664		0.08452	0.00077
0.08951	0.02782		0.08751	0.02611		0.08631	0.05493		0.08976	0.00999		0.0896	0.06699		0.08733	0.01449		0.08937	0.00161		0.0894	0.00048		0.08744	0.00031		0.08958	0.00022		0.08985	0.00971		0.08957	0.00293		0.08956	0.00228		0.08955	0.02884		0.08952	0.00076
0.09454	0.02941		0.09247	0.02791		0.09141	0.05796		0.09477	0.01052		0.09458	0.07058		0.09239	0.01528		0.09441	0.00184		0.09445	0.0005		0.0925	0.00036		0.09464	0.00021		0.09478	0.01002		0.09455	0.00313		0.09456	0.00239		0.09455	0.03099		0.09452	0.00091
0.09961	0.03095		0.09746	0.02956		0.09656	0.06099		0.09981	0.01095		0.09963	0.07453		0.0974	0.01606		0.09939	0.00202		0.09943	0.00052		0.0975	0.00039		0.09962	0.00029		0.09976	0.0102		0.09956	0.00341		0.09958	0.00272		0.09958	0.03325		0.09954	0.00116
0.10468	0.03251		0.1025	0.03119		0.10172	0.06398		0.1049	0.01136		0.10475	0.07861		0.10236	0.01694		0.10435	0.00215		0.10439	0.00062		0.10246	0.00041		0.10457	0.00042		0.10482	0.01026		0.10462	0.00372		0.10465	0.00279		0.10464	0.03564		0.10462	0.00119
0.1097	0.03406		0.1076	0.03298		0.10684	0.06687		0.10999	0.01191		0.10989	0.0827		0.10733	0.01794		0.10932	0.0024		0.10936	0.00071		0.1074	0.00049		0.10952	0.00052		0.10993	0.01026		0.10972	0.00385		0.10975	0.00271		0.10975	0.03808		0.10972	0.00122
0.11466	0.03563		0.11271	0.03493		0.1119	0.06965		0.11505	0.01245		0.115	0.08702		0.11235	0.01886		0.11433	0.00265		0.11436	0.00075		0.11238	0.00059		0.11452	0.00053		0.11504	0.01019		0.11482	0.00402		0.11484	0.00272		0.11483	0.04047		0.11482	0.00119
0.11959	0.03726		0.11778	0.03697		0.11692	0.0722		0.12004	0.01297		0.12005	0.0913		0.11741	0.01979		0.11939	0.00284		0.11941	0.00069		0.11741	0.00058		0.11956	0.00066		0.1201	0.0101		0.11988	0.00428		0.11987	0.00269		0.11987	0.04299		0.11986	0.00114
0.12454	0.03887		0.12279	0.03905		0.12192	0.07454		0.12498	0.01347		0.12506	0.09548		0.12247	0.02071		0.12446	0.00303		0.12449	0.00075		0.12247	0.00057		0.12465	0.00065		0.1251	0.01028		0.12488	0.00437		0.12485	0.00266		0.12484	0.04557		0.12484	0.00115
0.12497	0.04163		0.12774	0.0411		0.12693	0.07655		0.12991	0.01385		0.13005	0.0997		0.1275	0.02152		0.12954	0.00317		0.12956	0.00074		0.12755	0.00054		0.12973	0.00057		0.13007	0.01053		0.12986	0.0047		0.1298	0.00278		0.1298	0.04829		0.1298	0.00135
0.12498	0.04171		0.13268	0.04322		0.13193	0.07833		0.13485	0.01438		0.13508	0.10396		0.13248	0.02239		0.13458	0.00339		0.13461	0.00076		0.13262	0.00048		0.13479	0.00057		0.13505	0.01086		0.13484	0.00517		0.13478	0.00308		0.13477	0.0512		0.13477	0.00137
0.12514	0.04203		0.13764	0.04529		0.13694	0.07997		0.13985	0.01509		0.14014	0.10818		0.13742	0.02336		0.13959	0.00368		0.13962	0.00091		0.13766	0.00047		0.13982	0.00056		0.14006	0.01127		0.13986	0.00543		0.13981	0.0033		0.13979	0.05413		0.13979	0.00123
0.12589	0.04287		0.14265	0.04734		0.14193	0.08141		0.14489	0.01606		0.14522	0.11238		0.14237	0.02434		0.14458	0.00396		0.14463	0.00098		0.14268	0.00051		0.14483	0.0005		0.14511	0.01175		0.14491	0.00558		0.14489	0.00339		0.14487	0.05705		0.14487	0.00139
0.12775	0.04381		0.14768	0.04934		0.14691	0.08282		0.14995	0.01689		0.15027	0.11655		0.14738	0.02532		0.14957	0.00425		0.14964	0.00106		0.14769	0.00053		0.14983	0.00043		0.15017	0.01203		0.14997	0.00593		0.15	0.00361		0.14997	0.05979		0.14997	0.00165
0.13017	0.04491		0.15273	0.05139		0.15188	0.08424		0.15502	0.01754		0.15525	0.12063		0.15248	0.02629		0.15456	0.00465		0.15465	0.00115		0.15269	0.00064		0.15484	0.00047		0.15522	0.01227		0.15502	0.00633		0.15508	0.00378		0.15505	0.06264		0.15506	0.00167
0.13254	0.04664		0.15776	0.05347		0.15685	0.08578		0.16004	0.01836		0.16019	0.12474		0.15762	0.02726		0.15955	0.00512		0.15965	0.00119		0.15769	0.00077		0.15986	0.00049		0.1602	0.01254		0.16002	0.00671		0.16009	0.00384		0.16007	0.06544		0.16008	0.00168
0.13527	0.04873		0.16275	0.05557		0.16184	0.08777		0.16502	0.01935		0.16515	0.12887		0.16274	0.02817		0.16455	0.00551		0.16464	0.00124		0.1627	0.00085		0.16489	0.0005		0.16513	0.01276		0.16495	0.00716		0.16502	0.00409		0.16502	0.0678		0.16503	0.00174
0.13897	0.05114		0.16771	0.05771		0.16684	0.09015		0.16997	0.02027		0.17015	0.133		0.16781	0.02909		0.16956	0.00587		0.16963	0.0013		0.1677	0.0009		0.16992	0.00061		0.17003	0.01291		0.16986	0.00768		0.16991	0.00439		0.16993	0.06933		0.16993	0.00171
0.14381	0.0538		0.17267	0.05985		0.17185	0.09289		0.17493	0.02127		0.17519	0.13693		0.17281	0.03001		0.17459	0.00633		0.17464	0.00145		0.17272	0.001		0.17496	0.00068		0.17496	0.01319		0.17479	0.00813		0.17482	0.00452		0.17484	0.06994		0.17484	0.00173
0.1495	0.05692		0.17766	0.06203		0.17686	0.09579		0.17992	0.02236		0.18025	0.14082		0.17778	0.03091		0.17964	0.00676		0.17966	0.00145		0.17773	0.00115		0.17998	0.0006		0.17994	0.01344		0.17977	0.00832		0.17978	0.00469		0.1798	0.07008		0.17979	0.00183
0.15558	0.06041		0.18267	0.06427		0.18187	0.09882		0.18493	0.02336		0.18529	0.1447		0.18275	0.03183		0.18469	0.00722		0.18471	0.00134		0.18276	0.00116		0.185	0.00058		0.18497	0.01358		0.1848	0.00876		0.18478	0.00501		0.18479	0.07019		0.18479	0.00178
0.16172	0.06403		0.1877	0.06669		0.18689	0.10193		0.18997	0.02449		0.19031	0.14838		0.18774	0.03274		0.18974	0.00771		0.18976	0.0013		0.1878	0.00121		0.19002	0.00053		0.19003	0.01388		0.18985	0.00927		0.18982	0.00532		0.18981	0.0707		0.18982	0.00174
0.16771	0.06757		0.19276	0.06899		0.19192	0.10491		0.19503	0.02558		0.19531	0.15208		0.19277	0.03356		0.19476	0.00819		0.1948	0.0014		0.19283	0.00129		0.19502	0.00054		0.19509	0.01424		0.19489	0.00958		0.19485	0.00558		0.19484	0.0715		0.19486	0.00184
0.1735	0.07097		0.19782	0.07119		0.19695	0.10771		0.20009	0.02654		0.2003	0.1557		0.19782	0.03394		0.19976	0.00868		0.19981	0.00148		0.19783	0.00134		0.2	0.00068		0.20012	0.01449		0.1999	0.01008		0.19987	0.00607		0.19986	0.07261		0.19987	0.00199
0.17906	0.07424		0.20287	0.07345		0.20197	0.11051		0.20513	0.02651		0.20529	0.15917		0.20284	0.03365		0.20476	0.0093		0.20483	0.00156		0.20284	0.00139		0.20498	0.00079		0.20512	0.01488		0.20488	0.01062		0.20487	0.00644		0.20487	0.07401		0.20487	0.00199
0.18444	0.07743		0.20791	0.0756		0.20695	0.1132		0.21016	0.02608		0.21029	0.16257		0.20781	0.03211		0.20979	0.00992		0.20987	0.00159		0.20787	0.00156		0.20998	0.00074		0.2101	0.01541		0.20986	0.01103		0.20987	0.00664		0.20989	0.07556		0.20987	0.00193
0.18967	0.08061		0.21293	0.07763		0.21192	0.11576		0.21519	0.02626		0.2153	0.16615		0.21275	0.02996		0.21482	0.01048		0.21492	0.00159		0.21293	0.00154		0.21503	0.00071		0.21509	0.01582		0.21485	0.01169		0.21487	0.00697		0.21491	0.07715		0.21488	0.00207
0.19482	0.08375		0.21795	0.07937		0.21687	0.11839		0.2202	0.02709		0.22031	0.16985		0.2177	0.02858		0.21984	0.01105		0.21994	0.00163		0.21798	0.00151		0.22008	0.00077		0.22009	0.01606		0.21986	0.01235		0.21988	0.00729		0.21992	0.07894		0.2199	0.0022
0.19996	0.08667		0.22295	0.081		0.22182	0.1211		0.22518	0.02844		0.22531	0.17361		0.2227	0.02847		0.22484	0.01165		0.22493	0.00169		0.22301	0.00162		0.22513	0.00085		0.22511	0.01631		0.2249	0.01282		0.2249	0.00758		0.22494	0.08084		0.22491	0.00227
0.20509	0.08954		0.22794	0.0827		0.2268	0.12382		0.23018	0.03002		0.23032	0.1773		0.22777	0.02942		0.22982	0.01204		0.22989	0.00186		0.228	0.00164		0.23014	0.00085		0.23014	0.01668		0.22994	0.01339		0.22993	0.00783		0.22994	0.08268		0.22992	0.0024
0.21018	0.09254		0.23293	0.08462		0.23182	0.12665		0.23519	0.03147		0.23534	0.18111		0.23288	0.03099		0.23478	0.01245		0.23483	0.00199		0.23295	0.00172		0.23512	0.00095		0.23518	0.01696		0.23498	0.01417		0.23496	0.00825		0.23495	0.08431		0.23493	0.00259
0.21521	0.09565		0.23795	0.08689		0.23687	0.12949		0.2402	0.03278		0.24036	0.18488		0.23797	0.03294		0.23975	0.01297		0.23978	0.00219		0.23788	0.00201		0.24007	0.00108		0.24021	0.01738		0.24	0.01514		0.23999	0.00862		0.23996	0.0854		0.23995	0.00261
0.22021	0.09877		0.24296	0.08936		0.2419	0.13226		0.24522	0.0343		0.24537	0.18863		0.243	0.03475		0.24477	0.01327		0.24478	0.00237		0.24284	0.00219		0.24504	0.00116		0.24522	0.01791		0.24502	0.01602		0.24503	0.00855		0.24498	0.08595		0.24497	0.00269
0.22517	0.10194		0.24797	0.09195		0.24689	0.13496		0.25023	0.03585		0.25034	0.19245		0.24795	0.03633		0.24983	0.0136		0.24983	0.00248		0.24784	0.00224		0.25003	0.00128		0.25022	0.01822		0.25003	0.01678		0.25008	0.00861		0.25002	0.08633		0.25	0.00275
0.23012	0.10502		0.25298	0.09462		0.25186	0.13761		0.25522	0.0374		0.2553	0.19618		0.25287	0.03782		0.25491	0.01407		0.25492	0.0026		0.25289	0.00231		0.25506	0.00132		0.25522	0.01832		0.25503	0.01743		0.25513	0.00882		0.25508	0.08676		0.25505	0.00266
0.23511	0.10815		0.25797	0.09731		0.2568	0.14014		0.26019	0.03912		0.26024	0.19979		0.2578	0.03924		0.25997	0.01448		0.25999	0.00276		0.25797	0.0024		0.26011	0.00122		0.26021	0.01855		0.26002	0.01775		0.26015	0.0092		0.26011	0.08694		0.26008	0.00252
0.24015	0.11129		0.26296	0.10001		0.26178	0.14257		0.26518	0.04087		0.2652	0.20338		0.26276	0.04047		0.26497	0.01483		0.265	0.00291		0.26302	0.0025		0.26513	0.0011		0.26519	0.019		0.26499	0.01813		0.26512	0.00978		0.26511	0.08671		0.26507	0.00249
0.24522	0.1144		0.26797	0.10276		0.26681	0.14493		0.2702	0.0426		0.2702	0.20699		0.26776	0.04171		0.26989	0.01533		0.26994	0.00305		0.26802	0.00264		0.2701	0.0011		0.27019	0.01943		0.26998	0.0189		0.27009	0.01044		0.2701	0.08664		0.27007	0.00255
0.25027	0.11757		0.27302	0.10542		0.2719	0.14728		0.27527	0.0443		0.27526	0.21053		0.27277	0.04294		0.27479	0.01578		0.27484	0.00328		0.27295	0.00282		0.27502	0.00113		0.27521	0.01994		0.27501	0.01966		0.27508	0.01106		0.27511	0.08693		0.27509	0.00261
0.25527	0.12078		0.27811	0.108		0.27701	0.1495		0.28037	0.04602		0.28033	0.21408		0.27777	0.04404		0.27972	0.01595		0.27977	0.00342		0.27786	0.00294		0.27995	0.00115		0.28026	0.02041		0.28004	0.02036		0.28008	0.0116		0.28012	0.0874		0.28011	0.00276
0.2602	0.12398		0.2832	0.11057		0.28206	0.15168		0.28545	0.04773		0.28537	0.21763		0.28276	0.04524		0.2847	0.01621		0.28475	0.00358		0.2828	0.0032		0.28493	0.0012		0.28529	0.02072		0.28507	0.02118		0.28507	0.01229		0.2851	0.08785		0.2851	0.00294
0.26511	0.12708		0.28825	0.11297		0.28705	0.1539		0.29049	0.04939		0.29036	0.22101		0.28774	0.04651		0.28973	0.01661		0.28979	0.00379		0.28779	0.0035		0.28997	0.00127		0.29031	0.02103		0.29008	0.02219		0.29006	0.01302		0.29006	0.08809		0.29007	0.00295
0.27003	0.13024		0.29325	0.11522		0.29197	0.1562		0.29545	0.05123		0.2953	0.2241		0.29271	0.04787		0.29478	0.01694		0.29484	0.00393		0.29282	0.00376		0.29505	0.00137		0.29531	0.02145		0.29506	0.02334		0.29502	0.01358		0.295	0.08803		0.29501	0.00291
0.27505	0.1335		0.29817	0.11735		0.29689	0.1585		0.30037	0.05314		0.30021	0.22703		0.29769	0.04919		0.2998	0.01735		0.29986	0.00406		0.29787	0.00404		0.30011	0.00148		0.30028	0.02182		0.30003	0.02453		0.29996	0.01405		0.29992	0.08778		0.29994	0.00322
0.28015	0.13673		0.30308	0.1196		0.30182	0.16084		0.30528	0.05504		0.30516	0.22977		0.30269	0.0506		0.30475	0.01786		0.3048	0.00435		0.30288	0.00444		0.30512	0.00154		0.30526	0.02211		0.30501	0.02598		0.30492	0.01448		0.30487	0.08808		0.30488	0.00341
0.28529	0.13986		0.30798	0.12198		0.30682	0.16286		0.31022	0.0571		0.31016	0.23229		0.3077	0.05197		0.30966	0.0183		0.3097	0.0046		0.30783	0.00476		0.31005	0.00164		0.31027	0.02262		0.31002	0.02744		0.30992	0.01492		0.30988	0.08875		0.30988	0.00353
0.29041	0.14298		0.31292	0.12429		0.31187	0.1647		0.31519	0.05928		0.31523	0.23466		0.3127	0.05329		0.31458	0.01863		0.31462	0.0048		0.31275	0.00506		0.31496	0.00177		0.31531	0.02329		0.31508	0.02874		0.31497	0.01542		0.31495	0.08904		0.31493	0.00371
0.29547	0.14592		0.3179	0.12664		0.31692	0.16634		0.32019	0.06143		0.3203	0.23691		0.3177	0.05473		0.31956	0.01904		0.31959	0.00494		0.31769	0.00548		0.3199	0.00183		0.32039	0.02391		0.32016	0.03045		0.32007	0.01619		0.32006	0.089		0.32003	0.00373
0.30048	0.14836		0.32291	0.12922		0.32194	0.16767		0.32517	0.06361		0.32534	0.2388		0.3227	0.05619		0.32459	0.01946		0.32462	0.00518		0.32269	0.00593		0.32488	0.00186		0.32545	0.02461		0.32522	0.03218		0.32516	0.01699		0.32517	0.08984		0.32513	0.00365
0.30546	0.14998		0.32789	0.1318		0.32692	0.16879		0.33011	0.06586		0.33032	0.24045		0.3277	0.05761		0.32968	0.02001		0.32971	0.00545		0.32775	0.00642		0.32991	0.00182		0.33046	0.02544		0.33022	0.03353		0.33021	0.01773		0.33023	0.09191		0.33019	0.0037
0.31043	0.15153		0.33282	0.13442		0.33189	0.16981		0.33502	0.06795		0.33527	0.24202		0.33271	0.05912		0.33478	0.02069		0.33481	0.00565		0.33284	0.00691		0.33497	0.00183		0.3354	0.0261		0.33516	0.03511		0.33518	0.01852		0.33521	0.09495		0.33518	0.00382
0.31543	0.15337		0.33774	0.13716		0.33686	0.17079		0.33996	0.0701		0.34023	0.24347		0.33772	0.0607		0.33984	0.02133		0.33987	0.00593		0.33792	0.00732		0.34003	0.0018		0.34031	0.02658		0.34006	0.03681		0.34011	0.01941		0.34016	0.09884		0.34014	0.00396
0.32048	0.15554		0.34268	0.13973		0.34187	0.17201		0.34494	0.07223		0.34522	0.24467		0.34272	0.06218		0.34482	0.02182		0.34486	0.00627		0.34293	0.0078		0.34503	0.00188		0.34523	0.02715		0.34498	0.03861		0.34504	0.02014		0.3451	0.10318		0.34509	0.00405
0.32554	0.15809		0.34767	0.1421		0.34694	0.1736		0.34998	0.07451		0.35027	0.24578		0.34772	0.06365		0.34977	0.02233		0.34983	0.00657		0.34789	0.00847		0.34999	0.002		0.35019	0.02776		0.34993	0.04054		0.35002	0.02087		0.35006	0.10761		0.35006	0.00425
0.33057	0.16084		0.35273	0.14436		0.35203	0.17557		0.35509	0.07677		0.35537	0.24691		0.35272	0.06527		0.35471	0.02272		0.3548	0.00703		0.35283	0.00917		0.35493	0.00223		0.35519	0.02833		0.35494	0.04259		0.35504	0.02178		0.35507	0.11214		0.35507	0.00441
0.33554	0.16369		0.35784	0.14655		0.35708	0.17791		0.36022	0.07899		0.36046	0.24812		0.35775	0.06703		0.35969	0.02297		0.35981	0.00741		0.3578	0.00983		0.35991	0.0025		0.36023	0.02885		0.35998	0.04466		0.36008	0.02275		0.36008	0.11673		0.3601	0.00445
0.34049	0.16654		0.36295	0.14859		0.36207	0.18047		0.3653	0.08129		0.36547	0.2497		0.36281	0.06876		0.36473	0.02328		0.36485	0.00766		0.36283	0.01048		0.36495	0.00269		0.36524	0.02943		0.365	0.04667		0.3651	0.02377		0.36507	0.12121		0.36511	0.00464
0.34544	0.16931		0.368	0.15073		0.36701	0.18312		0.3703	0.08343		0.37041	0.25175		0.36787	0.07049		0.36981	0.02373		0.36991	0.00795		0.36792	0.01118		0.37004	0.00275		0.3702	0.03007		0.36998	0.04881		0.37005	0.02497		0.37001	0.1257		0.37006	0.00485
0.35042	0.17215		0.37299	0.15314		0.37194	0.18588		0.37526	0.08548		0.37533	0.2541		0.37291	0.07228		0.37487	0.02412		0.37495	0.00834		0.37301	0.012		0.37515	0.00275		0.37513	0.03086		0.37492	0.05115		0.37497	0.02636		0.37491	0.13025		0.37497	0.00494
0.35545	0.17481		0.37794	0.15564		0.37688	0.18857		0.3802	0.08756		0.38027	0.25669		0.37791	0.07404		0.37988	0.02436		0.37994	0.00868		0.37804	0.01271		0.38022	0.00284		0.38006	0.03173		0.37985	0.05328		0.37989	0.02768		0.37982	0.13486		0.37989	0.00504
0.36051	0.17738		0.38288	0.15835		0.38185	0.1913		0.38516	0.08973		0.38526	0.25973		0.38287	0.07575		0.38484	0.02463		0.38488	0.00892		0.383	0.01339		0.38522	0.00295		0.38503	0.03267		0.38482	0.05541		0.38485	0.029		0.38478	0.13951		0.38484	0.00524
0.36557	0.17989		0.38787	0.16134		0.38685	0.19404		0.39017	0.092		0.39031	0.26311		0.3878	0.07751		0.38978	0.02487		0.38981	0.00913		0.38791	0.01407		0.39016	0.00309		0.39005	0.03359		0.38983	0.05779		0.38986	0.03051		0.38981	0.1443		0.38985	0.00538
0.37059	0.1825		0.39291	0.16435		0.39184	0.19655		0.39523	0.09445		0.3954	0.26676		0.39274	0.07902		0.39474	0.02507		0.39477	0.00937		0.39283	0.0148		0.39509	0.00325		0.39513	0.0346		0.39488	0.06019		0.39492	0.03112		0.3949	0.14911		0.39492	0.00521
0.37557	0.18502		0.398	0.16729		0.39683	0.19892		0.4003	0.09693		0.40047	0.27051		0.39772	0.08044		0.39972	0.02527		0.39977	0.0097		0.3978	0.01554		0.40004	0.0035		0.40021	0.03562		0.39996	0.06257		0.39998	0.03146		0.40001	0.15379		0.4	0.0051
0.38054	0.18766		0.40309	0.17031		0.40181	0.20114		0.40533	0.09934		0.40548	0.27429		0.40275	0.08157		0.40473	0.02564		0.40479	0.01007		0.40281	0.0162		0.40502	0.00371		0.40524	0.03644		0.40499	0.06511		0.40499	0.03238		0.40505	0.15853		0.40503	0.00526
0.38553	0.19055		0.40812	0.17322		0.40677	0.20306		0.41029	0.10168		0.41044	0.27807		0.40782	0.08248		0.40975	0.02613		0.40981	0.01037		0.40785	0.01677		0.41002	0.00382		0.41022	0.03724		0.40996	0.06776		0.40995	0.03345		0.41002	0.16337		0.40999	0.00542
0.39055	0.19353		0.41309	0.17608		0.41174	0.20475		0.41523	0.10399		0.41537	0.2816		0.41288	0.0835		0.41476	0.02662		0.41481	0.01061		0.41288	0.01746		0.41502	0.004		0.41516	0.03814		0.41489	0.07032		0.41489	0.0349		0.41495	0.16806		0.41491	0.00559
0.39558	0.19664		0.41802	0.17907		0.41673	0.20658		0.42018	0.10609		0.4203	0.28505		0.41789	0.08485		0.41977	0.02704		0.41982	0.01093		0.41789	0.01825		0.42002	0.00414		0.42012	0.03909		0.41982	0.07319		0.41983	0.0367		0.41987	0.17277		0.41984	0.00589
0.40061	0.19984		0.42295	0.18207		0.42174	0.20874		0.42517	0.10781		0.42527	0.28839		0.42284	0.08609		0.42479	0.02733		0.42483	0.01114		0.4229	0.01905		0.42501	0.00434		0.42512	0.04001		0.4248	0.07626		0.42482	0.03882		0.42484	0.17769		0.42482	0.00619
0.40563	0.20302		0.42792	0.18508		0.42675	0.2113		0.43019	0.10933		0.43026	0.29148		0.42777	0.087		0.42981	0.02784		0.42985	0.01124		0.42791	0.01985		0.43002	0.00454		0.43019	0.04113		0.42986	0.07919		0.42988	0.04101		0.42988	0.18273		0.42987	0.00647
0.41061	0.20613		0.43292	0.18805		0.43176	0.21416		0.43522	0.11091		0.43526	0.29457		0.43273	0.08764		0.43484	0.02855		0.43489	0.01151		0.43293	0.0206		0.43505	0.00469		0.43529	0.04232		0.43497	0.08211		0.43498	0.04315		0.43496	0.18773		0.43496	0.00684
0.41557	0.20927		0.43792	0.19111		0.43678	0.21719		0.44023	0.11282		0.44026	0.2978		0.43775	0.088		0.43987	0.02926		0.43992	0.01191		0.43795	0.02127		0.44007	0.00495		0.4404	0.04345		0.4401	0.0843		0.44008	0.04528		0.44005	0.19274		0.44006	0.0071
0.42051	0.21251		0.44291	0.19402		0.44181	0.22022		0.44524	0.11508		0.44526	0.30117		0.44282	0.08819		0.44487	0.03001		0.44493	0.01236		0.44296	0.02191		0.4451	0.00531		0.44543	0.0446		0.44516	0.08486		0.44513	0.04717		0.4451	0.1979		0.4451	0.00713
0.42547	0.21573		0.4479	0.19697		0.44685	0.22344		0.45023	0.11763		0.45023	0.30472		0.44791	0.08885		0.44985	0.03076		0.4499	0.01284		0.44795	0.02243		0.4501	0.00565		0.45039	0.04593		0.45013	0.0841		0.45011	0.04912		0.45008	0.20314		0.45008	0.00707
0.43045	0.21889		0.45288	0.20002		0.45189	0.2268		0.45524	0.12028		0.4552	0.30846		0.45296	0.09016		0.45482	0.03154		0.45486	0.01336		0.45292	0.02294		0.45508	0.00595		0.45531	0.04724		0.45507	0.08316		0.45506	0.05151		0.45504	0.20837		0.45503	0.00701
0.43545	0.2219		0.45789	0.2031		0.45691	0.23005		0.46025	0.12291		0.46019	0.31238		0.45794	0.09182		0.45981	0.03223		0.45984	0.01386		0.4579	0.02373		0.46007	0.00632		0.46024	0.04864		0.46002	0.08287		0.46002	0.054		0.46001	0.21386		0.46	0.00707
0.44045	0.22493		0.46291	0.20621		0.46191	0.23323		0.46528	0.12559		0.4652	0.31639		0.46286	0.09372		0.46483	0.03286		0.46485	0.01439		0.46289	0.02463		0.46509	0.00665		0.46521	0.05022		0.465	0.08306		0.46501	0.05653		0.46501	0.21933		0.46501	0.00724
0.44546	0.22796		0.46794	0.20944		0.4669	0.23639		0.47028	0.12826		0.47022	0.32041		0.46776	0.09573		0.46984	0.03327		0.46986	0.01501		0.46791	0.02534		0.47012	0.00693		0.47022	0.05179		0.47001	0.08338		0.47003	0.05927		0.47003	0.22465		0.47003	0.00754
0.45047	0.23117		0.47296	0.21273		0.47188	0.23961		0.47525	0.13092		0.47522	0.32439		0.47268	0.09761		0.47483	0.03354		0.47485	0.0156		0.47292	0.02597		0.47513	0.00725		0.47524	0.05334		0.47502	0.08394		0.47505	0.06224		0.47506	0.23002		0.47506	0.00782
0.45547	0.23429		0.47796	0.2159		0.47688	0.24277		0.48022	0.13344		0.48023	0.32834		0.47765	0.09936		0.47979	0.03375		0.47983	0.01615		0.47792	0.02676		0.48011	0.00772		0.48026	0.05495		0.48003	0.08456		0.48007	0.06514		0.48008	0.23541		0.48008	0.00812
0.46047	0.23737		0.48296	0.21918		0.4819	0.2459		0.48522	0.13579		0.48525	0.33226		0.48266	0.10106		0.48474	0.03405		0.48479	0.01669		0.48289	0.02765		0.48504	0.008		0.48526	0.05654		0.48502	0.08522		0.48507	0.06798		0.48509	0.24072		0.48508	0.00855
0.46546	0.24053		0.48798	0.22243		0.48694	0.24914		0.49025	0.13792		0.49025	0.33621		0.48768	0.10277		0.48968	0.03441		0.48973	0.01718		0.48783	0.0285		0.48995	0.0084		0.49025	0.05803		0.49	0.08587		0.49007	0.0706		0.49009	0.24608		0.49008	0.00893
0.47046	0.24358		0.49302	0.2257		0.49197	0.2523		0.49528	0.13992		0.49526	0.34026		0.49269	0.10461		0.49464	0.03495		0.4947	0.01746		0.49277	0.0294		0.49487	0.00893		0.49525	0.05941		0.49501	0.08636		0.49507	0.07308		0.49509	0.25169		0.49509	0.009
0.47545	0.2466		0.49807	0.22909		0.49697	0.25538		0.5003	0.14186		0.50026	0.34427		0.49767	0.10673		0.49966	0.03554		0.49972	0.01784		0.49774	0.0304		0.49984	0.00934		0.50026	0.06095		0.50004	0.08691		0.50009	0.07571		0.50011	0.25736		0.50011	0.00901
0.48046	0.24958		0.50308	0.23239		0.50192	0.25848		0.50527	0.14374		0.50526	0.3481		0.50263	0.10894		0.50472	0.03587		0.50478	0.01831		0.50277	0.03141		0.50488	0.00966		0.50528	0.06256		0.50507	0.08771		0.50512	0.07844		0.50512	0.26296		0.50513	0.00919
0.48549	0.2526		0.50806	0.23571		0.50685	0.26151		0.51021	0.14563		0.51025	0.35196		0.50762	0.11113		0.50977	0.03602		0.50983	0.01878		0.50783	0.03245		0.50996	0.01005		0.51032	0.0642		0.5101	0.08874		0.51013	0.08062		0.51013	0.26872		0.51013	0.00938
0.49055	0.25533		0.51299	0.23908		0.5118	0.26449		0.51514	0.14767		0.51525	0.35591		0.51263	0.11332		0.51478	0.03646		0.51484	0.01933		0.51288	0.03343		0.51501	0.01067		0.51535	0.06593		0.51511	0.08939		0.51512	0.08175		0.51512	0.27453		0.51512	0.00959
0.49562	0.25799		0.51791	0.24242		0.5168	0.2676		0.5201	0.14975		0.52027	0.35988		0.51766	0.11562		0.51974	0.03718		0.51979	0.01988		0.51788	0.03431		0.52002	0.01131		0.52037	0.06767		0.52011	0.08956		0.52009	0.08237		0.52009	0.28019		0.5201	0.00997
0.50067	0.26082		0.52287	0.24569		0.52187	0.2707		0.52511	0.15192		0.52532	0.36379		0.5227	0.11802		0.52466	0.03798		0.52469	0.0203		0.52281	0.03506		0.52498	0.01184		0.5254	0.06933		0.52512	0.09035		0.52509	0.08264		0.52508	0.28579		0.5251	0.01029
0.50566	0.26371		0.52787	0.24895		0.52696	0.2738		0.53016	0.15431		0.53037	0.36787		0.52773	0.12042		0.52958	0.03896		0.52961	0.0207		0.52771	0.03588		0.5299	0.01237		0.53043	0.07099		0.53015	0.09168		0.53012	0.08216		0.53009	0.2915		0.53011	0.01056
0.51061	0.26665		0.53291	0.25223		0.53203	0.27695		0.53521	0.15688		0.5354	0.37185		0.53275	0.12271		0.53456	0.03994		0.5346	0.02103		0.53264	0.03656		0.53484	0.01285		0.53545	0.07279		0.53518	0.09281		0.53516	0.08152		0.53512	0.29714		0.53513	0.01089
0.51554	0.26963		0.53794	0.25558		0.53704	0.28015		0.54022	0.15958		0.54039	0.3757		0.53777	0.12475		0.53962	0.04071		0.53966	0.02123		0.53765	0.03715		0.53985	0.01354		0.54043	0.07452		0.54017	0.09339		0.54017	0.08166		0.54011	0.30272		0.54012	0.01136
0.52047	0.27259		0.54293	0.25892		0.54201	0.28338		0.54518	0.1623		0.54535	0.37962		0.54277	0.12663		0.54473	0.04138		0.54478	0.02159		0.54273	0.03782		0.54494	0.01421		0.54535	0.07635		0.54512	0.09393		0.54515	0.0823		0.54508	0.30845		0.54508	0.01163
0.52545	0.27555		0.54787	0.2622		0.54695	0.28649		0.55009	0.16496		0.55029	0.3836		0.54779	0.12823		0.54983	0.04204		0.54988	0.02206		0.54785	0.03863		0.55004	0.01471		0.55023	0.07836		0.55002	0.09442		0.55008	0.08253		0.55002	0.31427		0.55001	0.01205
0.53048	0.27853		0.55278	0.26536		0.55193	0.28958		0.555	0.16759		0.55524	0.38755		0.55281	0.12955		0.55486	0.04262		0.55492	0.02248		0.55294	0.03943		0.55512	0.01524		0.5551	0.08039		0.55489	0.09534		0.55498	0.08249		0.55494	0.31998		0.55493	0.01269
0.53553	0.28157		0.55771	0.26832		0.55694	0.29255		0.55996	0.17022		0.56026	0.39148		0.5578	0.1309		0.55983	0.04309		0.55989	0.02291		0.55797	0.04027		0.56012	0.01591		0.56001	0.08228		0.55979	0.09701		0.5599	0.08283		0.55988	0.32567		0.55987	0.01326
0.54056	0.28471		0.56271	0.2713		0.56199	0.29548		0.565	0.17284		0.56532	0.39544		0.56276	0.13246		0.56476	0.04365		0.56483	0.02335		0.56292	0.04113		0.56507	0.01661		0.565	0.08414		0.56476	0.09868		0.56488	0.08354		0.56488	0.33146		0.56487	0.0136
0.54554	0.28785		0.56778	0.27445		0.56703	0.29852		0.57008	0.17535		0.57039	0.39925		0.56773	0.13433		0.5697	0.04443		0.56978	0.02386		0.56785	0.04197		0.57001	0.01714		0.57005	0.08575		0.56978	0.0999		0.56991	0.08409		0.56992	0.33718		0.56992	0.01407
0.55048	0.29095		0.57289	0.27774		0.57202	0.30165		0.57516	0.17773		0.57542	0.40308		0.57273	0.13636		0.5747	0.04537		0.57476	0.02437		0.5728	0.04285		0.57498	0.0176		0.57511	0.08643		0.57483	0.10083		0.57493	0.0845		0.57495	0.34291		0.57497	0.01468
0.55542	0.29417		0.57797	0.2811		0.57696	0.30475		0.58019	0.18019		0.58041	0.40693		0.57776	0.13854		0.57974	0.04637		0.5798	0.02495		0.5778	0.04365		0.57999	0.01816		0.58015	0.08627		0.57987	0.10141		0.57992	0.08504		0.57995	0.34734		0.57997	0.01522
0.56039	0.2973		0.583	0.28461		0.58186	0.30779		0.58519	0.18267		0.58535	0.41057		0.58278	0.14063		0.58481	0.04735		0.58486	0.02548		0.58286	0.04426		0.58505	0.01889		0.58516	0.08634		0.58487	0.10178		0.58487	0.08566		0.58489	0.33724		0.58492	0.01567
0.56542	0.30052		0.58798	0.28812		0.58677	0.31078		0.59017	0.18512		0.59028	0.41408		0.5878	0.14242		0.58985	0.0482		0.58989	0.02585		0.58793	0.04471		0.59012	0.0196		0.59013	0.08652		0.58984	0.10224		0.58978	0.08651		0.58979	0.31933		0.58983	0.01601
0.57051	0.30364		0.59294	0.29157		0.59172	0.31369		0.59516	0.18758		0.59523	0.41718		0.59279	0.14427		0.59483	0.04891		0.59487	0.02633		0.59296	0.04515		0.59515	0.02019		0.5951	0.08648		0.59479	0.10292		0.59471	0.08753		0.59471	0.30498		0.59474	0.01628
0.57561	0.3067		0.59791	0.29501		0.59672	0.31672		0.60017	0.18998		0.60025	0.41947		0.59777	0.14625		0.59976	0.04952		0.59981	0.02693		0.59792	0.04586		0.60011	0.0208		0.60011	0.08624		0.5998	0.10324		0.5997	0.08829		0.5997	0.29784		0.59972	0.01649
0.58067	0.30969		0.60292	0.29847		0.60175	0.31975		0.60523	0.1924		0.6053	0.42159		0.60276	0.14813		0.6047	0.05002		0.60475	0.02745		0.60285	0.04672		0.60504	0.02152		0.60517	0.0859		0.60487	0.10313		0.60478	0.08885		0.60478	0.29742		0.60479	0.01673
0.58567	0.31275		0.60798	0.30188		0.60679	0.32279		0.61031	0.19481		0.61035	0.42426		0.60778	0.15004		0.60968	0.05065		0.60974	0.02794		0.6078	0.04762		0.60999	0.0222		0.61026	0.0856		0.60997	0.10319		0.6099	0.08921		0.60991	0.30194		0.60991	0.01715
0.5906	0.31582		0.61305	0.30524		0.61181	0.32583		0.61534	0.19727		0.61535	0.42752		0.61285	0.15201		0.61472	0.05145		0.61478	0.02857		0.6128	0.04863		0.615	0.02274		0.61532	0.08571		0.61506	0.10371		0.615	0.08939		0.61502	0.30935		0.61502	0.01759
0.5955	0.31883		0.61808	0.30873		0.6168	0.32882		0.62031	0.19987		0.62028	0.43105		0.61793	0.15402		0.61979	0.05239		0.61985	0.02919		0.61786	0.04967		0.62004	0.02332		0.62033	0.08615		0.62009	0.10539		0.62004	0.08945		0.62006	0.31793		0.62007	0.01827
0.60043	0.32182		0.62305	0.31224		0.62178	0.33189		0.62525	0.20247		0.62518	0.43486		0.62299	0.15611		0.62485	0.05315		0.62491	0.02992		0.62293	0.05076		0.6251	0.02386		0.6253	0.08644		0.62507	0.10841		0.62502	0.08985		0.62504	0.32656		0.62506	0.019
0.60539	0.32475		0.62799	0.31573		0.62677	0.33497		0.63018	0.20506		0.6301	0.43872		0.62799	0.15818		0.62987	0.05368		0.62992	0.03088		0.62798	0.05174		0.63013	0.02457		0.63025	0.08649		0.63003	0.1122		0.62998	0.09034		0.62999	0.33493		0.63003	0.01962
0.61038	0.32755		0.63293	0.31932		0.63177	0.33812		0.63514	0.20782		0.63507	0.44261		0.63292	0.16016		0.63484	0.05411		0.63489	0.03171		0.63299	0.05243		0.63511	0.02533		0.63522	0.08666		0.635	0.11623		0.63495	0.09058		0.63496	0.34274		0.63501	0.02019
0.6154	0.3302		0.63791	0.32282		0.63678	0.34126		0.64017	0.21063		0.6401	0.44659		0.63782	0.16207		0.63981	0.05453		0.63986	0.03225		0.63795	0.0529		0.64006	0.02595		0.64021	0.08715		0.63999	0.12046		0.63996	0.09076		0.63996	0.34988		0.64002	0.02107
0.62039	0.33263		0.64294	0.32638		0.64179	0.34435		0.64524	0.21347		0.64517	0.45056		0.64273	0.16395		0.64478	0.05511		0.64483	0.03261		0.6429	0.05342		0.645	0.02646		0.64524	0.08783		0.64504	0.12482		0.64501	0.09113		0.64503	0.35675		0.64507	0.02201
0.62537	0.33474		0.64799	0.33		0.64681	0.34735		0.65032	0.21633		0.65024	0.45453		0.64769	0.16576		0.64978	0.05583		0.64982	0.03299		0.64787	0.05385		0.64996	0.02708		0.65029	0.08854		0.6501	0.12913		0.65009	0.09193		0.65013	0.36338		0.65015	0.02301
0.63034	0.33636		0.65303	0.33361		0.65183	0.35039		0.65535	0.21901		0.65526	0.45847		0.6527	0.16748		0.65479	0.05663		0.65483	0.03332		0.65287	0.05419		0.65494	0.02786		0.6553	0.08927		0.65513	0.13333		0.65513	0.09333		0.6552	0.36974		0.65519	0.02437
0.63533	0.33743		0.65804	0.33718		0.65685	0.35338		0.66032	0.22151		0.66023	0.46237		0.65772	0.16922		0.65979	0.05755		0.65984	0.0338		0.65788	0.05451		0.65994	0.02873		0.66026	0.08997		0.66008	0.13746		0.6601	0.0949		0.66017	0.37599		0.66016	0.0258
0.64034	0.33808		0.663	0.34069		0.66185	0.35647		0.66525	0.22393		0.66517	0.46619		0.66272	0.17094		0.66477	0.05861		0.66483	0.03438		0.66288	0.05495		0.66493	0.02977		0.66518	0.09052		0.66497	0.14172		0.66502	0.09629		0.66508	0.38225		0.66507	0.02706
0.64536	0.33858		0.66796	0.34417		0.66686	0.35958		0.67018	0.22642		0.67012	0.47004		0.66768	0.17255		0.66974	0.0596		0.6698	0.035		0.66785	0.05556		0.66991	0.03081		0.6701	0.09091		0.66987	0.14571		0.66993	0.09828		0.66997	0.38841		0.66999	0.0283
0.65038	0.33907		0.67294	0.3476		0.67185	0.36256		0.67516	0.229		0.6751	0.47375		0.67262	0.17412		0.67471	0.06017		0.67477	0.03574		0.67281	0.0562		0.67489	0.03182		0.67508	0.09114		0.67481	0.14991		0.67489	0.10128		0.67491	0.39457		0.67494	0.02951
0.65539	0.33958		0.67795	0.35101		0.67682	0.3655		0.68016	0.23151		0.6801	0.47753		0.67757	0.17558		0.67968	0.06045		0.67974	0.03656		0.67778	0.05677		0.67989	0.03275		0.68012	0.09129		0.67983	0.15434		0.6799	0.10497		0.67991	0.40078		0.67994	0.03068
0.66041	0.34022		0.68298	0.35439		0.68179	0.36846		0.68518	0.23391		0.68514	0.48142		0.68257	0.17705		0.68466	0.06054		0.68472	0.0373		0.68275	0.05747		0.6849	0.03353		0.68522	0.0916		0.68492	0.15837		0.68496	0.10887		0.68497	0.40693		0.685	0.03194
0.66541	0.34076		0.688	0.35788		0.68678	0.37141		0.69021	0.23617		0.6902	0.48535		0.68762	0.17879		0.68965	0.06052		0.6897	0.03799		0.68773	0.05827		0.68993	0.03417		0.69034	0.092		0.69004	0.16247		0.69004	0.1129		0.69006	0.41303		0.69007	0.0332
0.67042	0.34121		0.69301	0.36124		0.6918	0.37441		0.69522	0.23826		0.69528	0.48932		0.69271	0.18063		0.69464	0.06062		0.69468	0.03871		0.69274	0.05898		0.69496	0.03478		0.69543	0.09234		0.69514	0.16665		0.69509	0.11719		0.69512	0.41915		0.69512	0.03452
0.67545	0.34179		0.698	0.36457		0.69684	0.37748		0.70021	0.24031		0.70033	0.49329		0.6978	0.18231		0.69962	0.06105		0.69965	0.0393		0.69773	0.05946		0.69997	0.03549		0.70045	0.09262		0.70019	0.17082		0.7001	0.1213		0.70012	0.42537		0.70011	0.03598
0.6805	0.34279		0.70297	0.36786		0.70187	0.38058		0.70517	0.24241		0.70536	0.49715		0.70282	0.18397		0.7046	0.06182		0.70462	0.03984		0.70272	0.05984		0.70496	0.03623		0.70542	0.09292		0.70519	0.17502		0.70509	0.12541		0.70509	0.43148		0.70505	0.03773
0.68553	0.34446		0.70791	0.37096		0.70688	0.38356		0.71014	0.24447		0.71039	0.50089		0.70777	0.18555		0.70961	0.0627		0.70963	0.04047		0.70772	0.06027		0.70994	0.03694		0.71037	0.09323		0.71016	0.17922		0.71007	0.12973		0.71005	0.43761		0.70999	0.03951
0.69055	0.34674		0.71287	0.37412		0.71186	0.38647		0.71513	0.24656		0.71541	0.50469		0.71268	0.18715		0.71464	0.06352		0.71468	0.04105		0.71274	0.06087		0.71494	0.03765		0.71534	0.09363		0.71513	0.18343		0.71508	0.13407		0.71503	0.44388		0.71495	0.04119
0.69558	0.34945		0.71785	0.37735		0.71682	0.38939		0.72013	0.24866		0.72039	0.50849		0.71762	0.18879		0.7197	0.06429		0.71976	0.04171		0.71779	0.06154		0.71995	0.03847		0.72033	0.09407		0.72012	0.1875		0.72011	0.13829		0.72003	0.4502		0.71995	0.04304
0.70061	0.35251		0.72284	0.38044		0.72181	0.39234		0.72513	0.25087		0.72537	0.51226		0.72261	0.19055		0.72474	0.06518		0.72483	0.04245		0.72286	0.06215		0.72497	0.03929		0.72533	0.09447		0.7251	0.19145		0.72513	0.14262		0.72504	0.45644		0.72497	0.04515
0.70563	0.35574		0.72785	0.38316		0.72684	0.39532		0.73013	0.25323		0.73036	0.516		0.72767	0.19236		0.72977	0.06607		0.72986	0.04316		0.72791	0.06258		0.72999	0.04004		0.73031	0.09493		0.73007	0.19555		0.73011	0.14715		0.73004	0.46266		0.72999	0.04727
0.71062	0.359		0.73286	0.38526		0.73192	0.39848		0.73514	0.25569		0.73537	0.51979		0.73277	0.19418		0.73478	0.06688		0.73486	0.04365		0.73294	0.06292		0.735	0.0408		0.73528	0.09552		0.73502	0.19956		0.73506	0.1517		0.73503	0.46891		0.735	0.04943
0.71558	0.36233		0.73789	0.38701		0.73701	0.40164		0.74016	0.2584		0.74037	0.52356		0.73787	0.19614		0.73977	0.06757		0.73984	0.04429		0.73793	0.06316		0.74	0.04166		0.74024	0.09648		0.73996	0.2034		0.74	0.15633		0.73999	0.47511		0.73998	0.05179
0.72052	0.36568		0.74291	0.38848		0.74208	0.40459		0.74517	0.26116		0.74536	0.52726		0.7429	0.19806		0.74476	0.06823		0.74484	0.04503		0.74292	0.06329		0.745	0.04253		0.74517	0.09784		0.74489	0.20731		0.74492	0.16119		0.74494	0.48141		0.74495	0.05434
0.72544	0.369		0.74793	0.38987		0.74707	0.40749		0.75018	0.26388		0.75034	0.53101		0.74787	0.19995		0.74978	0.06891		0.74986	0.04576		0.74791	0.06354		0.75003	0.04331		0.75012	0.09935		0.74985	0.21108		0.74987	0.16619		0.7499	0.48785		0.74991	0.05678
0.73041	0.37235		0.75293	0.39134		0.752	0.41038		0.75518	0.26642		0.75531	0.53471		0.75283	0.2017		0.75482	0.06949		0.7549	0.04632		0.75293	0.06416		0.75507	0.04414		0.75509	0.1009		0.75484	0.21451		0.75486	0.17105		0.75488	0.49419		0.7549	0.05924
0.73544	0.37573		0.75792	0.39261		0.7569	0.41328		0.76016	0.26861		0.76028	0.53838		0.75782	0.20342		0.75986	0.07006		0.75992	0.04693		0.75796	0.06511		0.76012	0.04498		0.76009	0.10263		0.75986	0.21726		0.75986	0.17608		0.75988	0.50042		0.7599	0.06187
0.74052	0.37898		0.76289	0.39288		0.76181	0.41613		0.76514	0.27048		0.76526	0.54208		0.76284	0.20492		0.76487	0.07028		0.76492	0.04746		0.76296	0.06611		0.76514	0.04576		0.7651	0.10473		0.76488	0.21985		0.76488	0.18126		0.76487	0.50677		0.7649	0.06432
0.74562	0.38221		0.76787	0.38981		0.76676	0.41893		0.77014	0.27245		0.77028	0.54581		0.76787	0.20598		0.76982	0.07036		0.76987	0.04798		0.76794	0.06709		0.77011	0.04655		0.77011	0.10733		0.7699	0.22256		0.7699	0.18646		0.76987	0.51308		0.7699	0.06674
0.75069	0.38548		0.77288	0.38365		0.77175	0.42176		0.77518	0.27462		0.77533	0.54957		0.77288	0.2068		0.77474	0.0706		0.77479	0.04875		0.77287	0.06807		0.77502	0.04735		0.77514	0.11016		0.77492	0.22548		0.77494	0.19175		0.7749	0.51924		0.77491	0.06942
0.75571	0.38867		0.77793	0.37775		0.77677	0.42472		0.78025	0.27713		0.78039	0.5534		0.77787	0.20764		0.77965	0.07096		0.77971	0.04959		0.77778	0.06896		0.77991	0.04805		0.78015	0.113		0.77993	0.22893		0.77998	0.19712		0.77994	0.52558		0.77992	0.07224
0.76066	0.39176		0.783	0.37419		0.78177	0.42775		0.7853	0.27988		0.78544	0.55721		0.78283	0.20872		0.78461	0.07132		0.78467	0.05051		0.78271	0.0698		0.78483	0.0486		0.78516	0.11592		0.78494	0.23284		0.78503	0.2025		0.78497	0.53199		0.78492	0.07511
0.76558	0.39476		0.78805	0.37348		0.78674	0.4307		0.79032	0.28268		0.79044	0.56101		0.78779	0.20989		0.78964	0.07168		0.7897	0.05144		0.78771	0.07071		0.78982	0.04919		0.79015	0.11881		0.78994	0.23682		0.79007	0.20782		0.79	0.53823		0.78993	0.07805
0.7705	0.39781		0.79306	0.37525		0.7917	0.43356		0.79528	0.2854		0.7954	0.56473		0.79276	0.21104		0.79472	0.0721		0.79477	0.05228		0.79276	0.0716		0.79488	0.04982		0.79513	0.12143		0.79493	0.24091		0.7951	0.21324		0.79501	0.54449		0.79493	0.08064
0.77544	0.40081		0.79804	0.37844		0.79668	0.43634		0.80021	0.28803		0.80035	0.56831		0.79774	0.21231		0.7998	0.07248		0.79983	0.05304		0.79784	0.07225		0.79997	0.05044		0.80012	0.12386		0.79991	0.24513		0.80009	0.21864		0.80001	0.55076		0.79993	0.08213
0.78042	0.40383		0.80298	0.38251		0.80169	0.43917		0.80515	0.29045		0.80531	0.57176		0.80274	0.2138		0.80484	0.07301		0.80486	0.05376		0.8029	0.07272		0.80505	0.05124		0.80512	0.12645		0.80488	0.24907		0.80505	0.224		0.80499	0.55699		0.80493	0.08262
0.78544	0.40694		0.80794	0.38688		0.80674	0.44201		0.81013	0.29274		0.8103	0.57511		0.80774	0.21545		0.80983	0.07369		0.80984	0.05457		0.80791	0.07281		0.81008	0.05214		0.81017	0.12912		0.80989	0.253		0.81002	0.22946		0.80999	0.56319		0.80994	0.08276
0.79046	0.40997		0.81293	0.39117		0.81181	0.44489		0.81519	0.2949		0.81533	0.57858		0.81272	0.21709		0.8148	0.07429		0.81481	0.05524		0.81287	0.07265		0.81505	0.05288		0.81527	0.13185		0.81495	0.25714		0.81503	0.23499		0.81502	0.56947		0.81498	0.08292
0.79544	0.41291		0.81797	0.39546		0.81684	0.44772		0.82028	0.2969		0.82036	0.58201		0.8177	0.21891		0.81978	0.07464		0.8198	0.05593		0.81784	0.07235		0.82001	0.0536		0.82038	0.13482		0.82005	0.26125		0.82005	0.24054		0.82006	0.57571		0.82003	0.08281
0.8004	0.41592		0.82302	0.39971		0.82183	0.45053		0.82536	0.29873		0.82535	0.58558		0.82269	0.22084		0.8248	0.07497		0.82484	0.0567		0.82283	0.07193		0.825	0.05447		0.82547	0.13796		0.82515	0.26524		0.82507	0.24612		0.82508	0.5819		0.82506	0.08255
0.80536	0.41904		0.82805	0.40375		0.82679	0.45333		0.83037	0.30033		0.83029	0.58924		0.82771	0.22266		0.82984	0.07538		0.8299	0.0575		0.82788	0.07152		0.83004	0.05535		0.8305	0.14111		0.8302	0.26923		0.83008	0.25179		0.83007	0.58821		0.83006	0.08258
0.81035	0.42204		0.83303	0.40774		0.83174	0.45611		0.83532	0.30162		0.83521	0.59288		0.83273	0.2244		0.83487	0.0761		0.83495	0.05825		0.83295	0.07153		0.8351	0.05641		0.83545	0.14429		0.83518	0.27323		0.83505	0.25742		0.83504	0.5946		0.83502	0.08258
0.81539	0.42504		0.83796	0.4116		0.83672	0.45901		0.84023	0.30257		0.84014	0.59646		0.83775	0.22625		0.83988	0.07728		0.83996	0.05897		0.83802	0.07219		0.84016	0.05755		0.84035	0.1474		0.84009	0.27701		0.84001	0.26294		0.83999	0.60086		0.83995	0.08245
0.82047	0.42805		0.84288	0.41524		0.84175	0.46188		0.84515	0.30311		0.84512	0.60002		0.84274	0.22802		0.84482	0.07849		0.84489	0.05961		0.84302	0.07316		0.84517	0.05858		0.84522	0.15049		0.84497	0.28073		0.84496	0.26856		0.84495	0.60698		0.8449	0.08252
0.82554	0.4311		0.84782	0.41884		0.84683	0.46469		0.85012	0.30342		0.85016	0.60359		0.8477	0.22978		0.84973	0.07908		0.84978	0.06038		0.84795	0.07426		0.8501	0.05941		0.85014	0.15358		0.84987	0.28475		0.84996	0.27429		0.84995	0.61316		0.84991	0.08255
0.83057	0.43417		0.85282	0.42254		0.85192	0.46743		0.85515	0.3038		0.85525	0.60718		0.85264	0.23172		0.85463	0.07891		0.85466	0.06119		0.85283	0.0752		0.855	0.06025		0.85514	0.15675		0.85485	0.28888		0.855	0.28004		0.85501	0.61946		0.85498	0.08243
0.83555	0.43729		0.85788	0.4263		0.85699	0.47017		0.86021	0.30441		0.86032	0.61086		0.8576	0.23371		0.85956	0.07863		0.85959	0.06185		0.8577	0.07604		0.85988	0.06107		0.8602	0.16014		0.8599	0.29298		0.86009	0.28586		0.8601	0.62571		0.86009	0.0823
0.8405	0.44036		0.86297	0.42999		0.86199	0.47295		0.86524	0.30547		0.86533	0.61451		0.86263	0.23591		0.86453	0.07874		0.86457	0.06247		0.86263	0.07672		0.86481	0.06182		0.86527	0.16347		0.86497	0.29733		0.86516	0.29185		0.86517	0.63195		0.86518	0.08245
0.84546	0.4434		0.86803	0.4336		0.86695	0.47574		0.87022	0.30697		0.8703	0.61811		0.8677	0.2381		0.86956	0.07922		0.86961	0.06312		0.86762	0.07751		0.86978	0.06263		0.87029	0.16684		0.87001	0.30196		0.87018	0.2977		0.87017	0.63825		0.87019	0.08268
0.85045	0.44657		0.87304	0.43713		0.87191	0.47849		0.87516	0.30889		0.87524	0.62172		0.87277	0.24027		0.8746	0.08018		0.87467	0.06377		0.87267	0.07831		0.8748	0.06347		0.87527	0.17044		0.87501	0.30651		0.87513	0.30345		0.87512	0.64439		0.87514	0.08293
0.85548	0.44977		0.878	0.44056		0.87688	0.48123		0.88009	0.31113		0.8802	0.62535		0.87779	0.24238		0.87963	0.0814		0.8797	0.06445		0.87773	0.07889		0.87985	0.06418		0.88022	0.17413		0.87997	0.31121		0.88007	0.30933		0.88004	0.65036		0.88007	0.08314
0.86053	0.45289		0.88293	0.44394		0.88187	0.48413		0.88506	0.31369		0.88522	0.62897		0.88275	0.24445		0.88463	0.08271		0.8847	0.06518		0.88276	0.07953		0.88488	0.06484		0.88519	0.17787		0.88495	0.31613		0.88501	0.31522		0.88498	0.65642		0.88501	0.08305
0.86556	0.45603		0.88788	0.44726		0.88686	0.48698		0.89007	0.31637		0.89029	0.63256		0.88765	0.24642		0.88961	0.08407		0.88966	0.0659		0.88775	0.08041		0.88989	0.06534		0.8902	0.18181		0.88996	0.32099		0.89001	0.32111		0.88996	0.66252		0.88998	0.08291
0.87054	0.45914		0.89285	0.45046		0.89185	0.48976		0.89512	0.31915		0.89538	0.63611		0.89256	0.24825		0.89457	0.08544		0.89463	0.06658		0.89271	0.08114		0.89488	0.0654		0.89525	0.18586		0.89502	0.32595		0.89504	0.32699		0.895	0.66849		0.89501	0.08305
0.87547	0.4621		0.89786	0.45363		0.89682	0.49263		0.90017	0.32201		0.90043	0.63955		0.89754	0.25002		0.89955	0.08661		0.89961	0.06736		0.89767	0.08191		0.89986	0.06543		0.90033	0.18978		0.9001	0.33105		0.90009	0.33287		0.90006	0.67447		0.90005	0.08348
0.88038	0.46513		0.90288	0.45682		0.9018	0.49542		0.90519	0.32494		0.90541	0.64296		0.90259	0.25178		0.90454	0.08769		0.9046	0.06827		0.90264	0.0828		0.90485	0.0656		0.90537	0.19361		0.90515	0.33599		0.9051	0.33865		0.90509	0.68054		0.90508	0.08405
0.88533	0.46827		0.90789	0.46003		0.9068	0.49821		0.91016	0.32781		0.91033	0.64635		0.9077	0.25338		0.90955	0.08887		0.90961	0.06927		0.90764	0.08354		0.90985	0.0658		0.91036	0.19746		0.91014	0.34069		0.91004	0.34437		0.91006	0.68648		0.91005	0.08489
0.89033	0.47142		0.91286	0.46333		0.91182	0.50107		0.91511	0.33064		0.91524	0.64975		0.91279	0.25476		0.91458	0.08995		0.91462	0.07042		0.91266	0.08408		0.91485	0.06626		0.91528	0.20128		0.91508	0.34489		0.91494	0.35031		0.91497	0.69233		0.91497	0.08612
0.89537	0.47458		0.91782	0.46675		0.91685	0.50404		0.92006	0.3335		0.92019	0.65325		0.91782	0.2559		0.91962	0.09087		0.91966	0.07171		0.91768	0.08472		0.91986	0.06705		0.92019	0.2052		0.91999	0.33883		0.91984	0.35637		0.91987	0.69827		0.91988	0.08734
0.90042	0.47769		0.92278	0.47015		0.92189	0.50698		0.92503	0.33628		0.92518	0.65677		0.9228	0.25676		0.92468	0.09172		0.9247	0.07293		0.92272	0.08546		0.92489	0.06803		0.92512	0.20934		0.92492	0.32341		0.92478	0.36235		0.92481	0.70422		0.92481	0.08831
0.90546	0.4808		0.92777	0.47355		0.9269	0.50988		0.93002	0.3391		0.93021	0.66026		0.92776	0.25768		0.92973	0.09245		0.92975	0.07402		0.92775	0.08618		0.92993	0.06908		0.9301	0.21365		0.92988	0.30986		0.92979	0.3685		0.9298	0.71014		0.92979	0.08908
0.91048	0.48384		0.93278	0.47692		0.9319	0.51268		0.93503	0.34174		0.93525	0.66378		0.93273	0.25869		0.93479	0.09318		0.93481	0.07516		0.93279	0.08692		0.93496	0.06993		0.9351	0.21787		0.93488	0.3027		0.93486	0.37479		0.93484	0.71618		0.93483	0.08966
0.9155	0.48697		0.9378	0.48032		0.93691	0.51555		0.94007	0.34427		0.94029	0.66729		0.93773	0.25986		0.93984	0.094		0.93986	0.07623		0.93783	0.08759		0.94	0.07048		0.94013	0.22208		0.93989	0.3017		0.93993	0.38103		0.9399	0.72236		0.93988	0.09008
0.92052	0.49017		0.94283	0.48378		0.94195	0.51846		0.94513	0.3468		0.94531	0.67067		0.94278	0.26111		0.94485	0.09475		0.94487	0.07714		0.94285	0.08781		0.94502	0.07067		0.94514	0.22638		0.94489	0.30529		0.94497	0.38723		0.94495	0.72833		0.94493	0.09062
0.92555	0.49338		0.94785	0.48732		0.947	0.52143		0.95018	0.34932		0.95033	0.67415		0.94784	0.26237		0.94981	0.09559		0.94985	0.07799		0.94786	0.08786		0.95001	0.07068		0.95012	0.23067		0.94987	0.31179		0.94997	0.39347		0.94994	0.73435		0.94994	0.09154
0.93058	0.49664		0.95285	0.49093		0.95203	0.52436		0.95522	0.3519		0.95535	0.67769		0.95286	0.2636		0.95478	0.09638		0.95483	0.07888		0.95286	0.08831		0.955	0.07099		0.95509	0.23503		0.95483	0.3195		0.95493	0.39966		0.95489	0.74048		0.95492	0.09311
0.9356	0.49988		0.95785	0.49452		0.95701	0.52721		0.96023	0.35446		0.96038	0.68117		0.9578	0.26477		0.95978	0.09686		0.95984	0.07975		0.95788	0.08893		0.96001	0.07161		0.96008	0.2396		0.95982	0.3273		0.95989	0.40568		0.95984	0.74641		0.95989	0.09559
0.94059	0.50303		0.96286	0.49812		0.96195	0.53014		0.96524	0.3569		0.96542	0.68464		0.96271	0.26612		0.9648	0.09709		0.96487	0.08074		0.96293	0.08959		0.96505	0.07246		0.96508	0.24419		0.96483	0.33466		0.96486	0.41173		0.9648	0.75218		0.96486	0.09858
0.94558	0.50623		0.9679	0.50176		0.96687	0.53296		0.97023	0.35915		0.97043	0.68804		0.96763	0.26769		0.96981	0.0973		0.96989	0.08169		0.96798	0.09029		0.97008	0.07341		0.9701	0.24871		0.96985	0.34155		0.96985	0.41781		0.9698	0.75805		0.96985	0.10157
0.95059	0.5094		0.97293	0.50538		0.97179	0.53573		0.97521	0.36142		0.97543	0.69137		0.97261	0.26939		0.97482	0.0976		0.97489	0.08244		0.97301	0.09088		0.97509	0.07439		0.97513	0.25335		0.97487	0.34777		0.97487	0.41912		0.97483	0.76398		0.97485	0.1044
0.95562	0.51258		0.97796	0.50895		0.97676	0.53846		0.98023	0.36346		0.98042	0.69464		0.97768	0.27131		0.9798	0.09808		0.97987	0.08324		0.978	0.09131		0.98007	0.07542		0.98015	0.25812		0.9799	0.35346		0.97991	0.40565		0.97988	0.76986		0.97988	0.10726
0.96065	0.51582		0.98301	0.51267		0.98177	0.54123		0.98527	0.3654		0.98543	0.69798		0.98279	0.27344		0.98475	0.09895		0.98481	0.0842		0.98295	0.09191		0.98503	0.07647		0.98517	0.26271		0.98493	0.35897		0.98496	0.39002		0.98495	0.77586		0.98492	0.11041
0.96564	0.51904		0.98807	0.51633		0.98681	0.54402		0.99032	0.36741		0.99043	0.70139		0.98791	0.27556		0.98971	0.10007		0.98977	0.08521		0.98788	0.09255		0.98999	0.07736		0.99017	0.26735		0.98994	0.36425		0.99	0.37931		0.99001	0.7819		0.98996	0.1139
0.97059	0.52226		0.99311	0.5199		0.99183	0.54671		0.99535	0.36932		0.99543	0.7048		0.99297	0.27769		0.9947	0.10119		0.99476	0.08609		0.99282	0.09319		0.99497	0.07788		0.99517	0.27201		0.99494	0.3695		0.99503	0.37539		0.99507	0.78795		0.99501	0.11794
0.97551	0.52542		0.99811	0.52346		0.99681	0.54946		1.00035	0.37123		1.00039	0.70814		0.99797	0.27986		0.99973	0.10245		0.99979	0.08693		0.99781	0.09413		1	0.07789		1.00017	0.27665		0.99995	0.37509		1.00006	0.37736		1.00012	0.79391		1.00007	0.12222
0.98042	0.52846		1.00307	0.52699		1.00176	0.55231		1.00531	0.37313		1.00532	0.71143		1.00293	0.28199		1.00479	0.10364		1.00484	0.08773		1.00285	0.0952		1.00505	0.0774		1.00519	0.2813		1.00496	0.38089		1.00507	0.38318		1.00515	0.79984		1.00513	0.1265
0.98537	0.53157		1.00801	0.53044		1.00668	0.5552		1.01023	0.37505		1.01024	0.71472		1.00788	0.28407		1.00983	0.10447		1.00987	0.08831		1.0079	0.09615		1.0101	0.07672		1.0102	0.28603		1.00997	0.38658		1.01006	0.39098		1.01014	0.80566		1.01015	0.13087
0.99038	0.53477		1.01293	0.53396		1.01164	0.55805		1.01517	0.37683		1.01517	0.71794		1.01285	0.28597		1.01482	0.1051		1.01486	0.08872		1.01293	0.09696		1.01511	0.0768		1.0152	0.29077		1.01495	0.39235		1.01503	0.39947		1.01509	0.81127		1.01511	0.13542
0.99544	0.53795		1.01789	0.53756		1.01666	0.56098		1.02017	0.37869		1.02015	0.72116		1.01786	0.28777		1.01975	0.10604		1.01979	0.08895		1.0179	0.09766		1.02005	0.0777		1.02021	0.29556		1.01996	0.39819		1.02002	0.40803		1.02004	0.81579		1.02006	0.13993
1.00051	0.5411		1.02291	0.54112		1.02175	0.56387		1.02522	0.38082		1.02518	0.72449		1.02288	0.28948		1.02467	0.10713		1.02471	0.08902		1.02283	0.09829		1.02495	0.07912		1.02525	0.30046		1.02499	0.40398		1.02503	0.41613		1.02501	0.8166		1.02503	0.14438
1.00553	0.54418		1.02798	0.54465		1.02686	0.56662		1.0303	0.38346		1.03026	0.72785		1.02786	0.29119		1.02962	0.10837		1.02966	0.08859		1.02775	0.09896		1.02986	0.08061		1.03031	0.30539		1.03004	0.40971		1.03005	0.42375		1.03	0.81682		1.03002	0.14896
1.0105	0.54726		1.03307	0.54826		1.03193	0.56943		1.03537	0.38641		1.03532	0.73121		1.03281	0.29298		1.03462	0.10976		1.03467	0.08688		1.0327	0.0994		1.03482	0.08197		1.03534	0.31033		1.03507	0.41559		1.03507	0.43104		1.03501	0.81855		1.03502	0.15369
1.01541	0.55029		1.03813	0.55191		1.03694	0.57218		1.04039	0.38947		1.04034	0.73459		1.03774	0.29477		1.03967	0.111		1.03972	0.0841		1.0377	0.09888		1.03984	0.08297		1.04035	0.3152		1.04008	0.42153		1.04007	0.43804		1.04001	0.82223		1.04002	0.15845
1.02032	0.55326		1.04313	0.55553		1.04191	0.57492		1.04535	0.39248		1.04529	0.73788		1.04267	0.29665		1.04473	0.11197		1.04477	0.08139		1.04275	0.09707		1.0449	0.08364		1.04532	0.32017		1.04507	0.42713		1.04505	0.44477		1.04501	0.8272		1.045	0.16331
1.02528	0.55616		1.04807	0.5591		1.04688	0.57763		1.05026	0.39541		1.0502	0.74111		1.04762	0.29855		1.04977	0.11299		1.04979	0.07962		1.04782	0.09507		1.04997	0.08416		1.05027	0.32498		1.05004	0.43286		1.05002	0.45144		1.05	0.83295		1.04998	0.16818
1.03033	0.559		1.05299	0.5627		1.05187	0.5803		1.05518	0.39843		1.05512	0.74436		1.05262	0.30044		1.05473	0.11405		1.05475	0.07957		1.05283	0.09439		1.055	0.08483		1.05523	0.32975		1.05501	0.43855		1.055	0.45802		1.05499	0.83925		1.05495	0.17293
1.03543	0.56158		1.05791	0.56614		1.0569	0.58298		1.06014	0.40147		1.0601	0.74758		1.05763	0.30227		1.05965	0.1148		1.05967	0.08101		1.05779	0.09514		1.05998	0.08581		1.06023	0.33469		1.06001	0.44411		1.06	0.46454		1.06	0.84578		1.05996	0.17764
1.04054	0.56378		1.06285	0.5695		1.06195	0.58568		1.06514	0.40445		1.06516	0.75081		1.06266	0.30403		1.06458	0.11549		1.06461	0.08331		1.06272	0.09698		1.06493	0.08695		1.06527	0.33973		1.06507	0.44976		1.06506	0.47102		1.06505	0.85218		1.06502	0.18256
1.0456	0.56543		1.06782	0.57299		1.06698	0.58839		1.07018	0.40739		1.07025	0.75404		1.06768	0.30581		1.06956	0.11633		1.06961	0.08562		1.06768	0.09917		1.06989	0.08794		1.07035	0.34487		1.07015	0.45534		1.07014	0.47751		1.07013	0.85845		1.07011	0.18749
1.0506	0.56648		1.07283	0.57651		1.07197	0.59116		1.0752	0.41033		1.07532	0.75726		1.07271	0.30751		1.07459	0.11711		1.07466	0.08718		1.07268	0.10129		1.07489	0.08864		1.07543	0.35015		1.07523	0.461		1.07523	0.48394		1.07521	0.86472		1.07519	0.19244
1.05557	0.56714		1.07784	0.58005		1.07691	0.59387		1.08017	0.41331		1.08034	0.76053		1.07773	0.30916		1.07966	0.11792		1.07976	0.08787		1.07775	0.10328		1.07994	0.08883		1.08046	0.35554		1.08024	0.46659		1.08026	0.49015		1.08024	0.87068		1.08024	0.19746
1.06055	0.56799		1.08283	0.58377		1.08185	0.59662		1.08511	0.41617		1.08531	0.76372		1.08274	0.31086		1.08475	0.11882		1.08485	0.08851		1.08285	0.10498		1.08502	0.08907		1.08541	0.36079		1.08518	0.47206		1.08523	0.49631		1.0852	0.87652		1.08521	0.20255
1.06556	0.5696		1.08781	0.58749		1.0868	0.5994		1.09006	0.41906		1.09027	0.76694		1.08773	0.31266		1.0898	0.11945		1.08988	0.08951		1.08792	0.10626		1.09008	0.08981		1.09033	0.36597		1.09007	0.47766		1.09016	0.50247		1.09013	0.88232		1.09015	0.20742
1.07061	0.57182		1.0928	0.59104		1.09181	0.60206		1.09504	0.42192		1.09524	0.76998		1.09271	0.31453		1.09478	0.11974		1.09485	0.09086		1.09294	0.10712		1.09508	0.09111		1.09524	0.37116		1.09497	0.48307		1.0951	0.5086		1.09507	0.88789		1.09509	0.21217
1.07565	0.57459		1.0978	0.59458		1.09687	0.60469		1.10008	0.42472		1.10026	0.77303		1.09768	0.31648		1.09973	0.12015		1.09978	0.09224		1.09789	0.10785		1.10003	0.0924		1.10018	0.37642		1.09991	0.48857		1.10008	0.51488		1.10005	0.89341		1.10006	0.21714
1.08065	0.57777		1.10284	0.59819		1.10194	0.6073		1.10518	0.42751		1.10533	0.77612		1.10264	0.3184		1.10468	0.12057		1.10472	0.09351		1.10282	0.10845		1.10496	0.09365		1.10516	0.38164		1.10491	0.49441		1.10509	0.52143		1.10507	0.89909		1.10507	0.22216
1.08558	0.58104		1.10792	0.60171		1.107	0.60989		1.11028	0.43027		1.1104	0.77927		1.10764	0.32034		1.10967	0.12116		1.10971	0.09459		1.10776	0.10916		1.10992	0.09473		1.11018	0.38692		1.10994	0.50023		1.11012	0.52793		1.11011	0.90482		1.11011	0.22726
1.09048	0.58431		1.11301	0.60525		1.11201	0.61257		1.11533	0.433		1.11543	0.78249		1.11269	0.32235		1.11472	0.12196		1.11477	0.09568		1.11277	0.11008		1.11495	0.09564		1.1152	0.39223		1.11497	0.50611		1.11512	0.53447		1.11512	0.91051		1.11513	0.23241
1.09537	0.58765		1.11805	0.60899		1.11698	0.61536		1.12031	0.43576		1.12041	0.78569		1.11778	0.32444		1.1198	0.12271		1.11986	0.0968		1.11783	0.11088		1.12003	0.09625		1.12019	0.39745		1.11995	0.51204		1.12007	0.54117		1.12006	0.91628		1.12008	0.23756
1.10031	0.59104		1.12304	0.61262		1.12194	0.61804		1.12525	0.4385		1.12534	0.78877		1.12287	0.3265		1.12487	0.12315		1.12492	0.09803		1.12292	0.11169		1.12511	0.09679		1.12514	0.40266		1.12489	0.51794		1.12498	0.54779		1.12497	0.92222		1.12499	0.24248
1.10531	0.59435		1.12799	0.61618		1.12691	0.62059		1.13018	0.44117		1.13027	0.79178		1.12791	0.3285		1.12987	0.12337		1.12993	0.09923		1.12798	0.11256		1.13015	0.09766		1.13009	0.40804		1.12984	0.52386		1.12988	0.55425		1.12988	0.92813		1.12989	0.2474
1.11036	0.59763		1.13293	0.61979		1.13191	0.6232		1.13515	0.44391		1.13524	0.79475		1.13289	0.33042		1.13482	0.12359		1.13487	0.10042		1.13297	0.1133		1.13512	0.09883		1.13508	0.4134		1.13481	0.52978		1.13481	0.56067		1.13481	0.93397		1.13481	0.2524
1.11543	0.60092		1.1379	0.62334		1.1369	0.62574		1.14017	0.44665		1.14026	0.79779		1.1378	0.33217		1.13975	0.12373		1.13979	0.10158		1.13791	0.11396		1.14004	0.10027		1.14012	0.41879		1.13984	0.53586		1.13979	0.56723		1.1398	0.93991		1.13979	0.25745
1.12048	0.60423		1.14291	0.62683		1.14187	0.62827		1.14523	0.44936		1.1453	0.80085		1.1427	0.33391		1.1447	0.12341		1.14474	0.10268		1.14284	0.11507		1.14498	0.10176		1.14521	0.42428		1.14492	0.54185		1.14484	0.57363		1.14484	0.94589		1.14482	0.26263
1.12552	0.60743		1.14796	0.63029		1.14684	0.63084		1.15029	0.45212		1.15033	0.80388		1.14765	0.33577		1.1497	0.12263		1.14972	0.1038		1.1478	0.11617		1.14995	0.1029		1.15031	0.42986		1.15001	0.54786		1.14991	0.58006		1.1499	0.95187		1.14988	0.26797
1.13054	0.61067		1.153	0.63383		1.1518	0.63351		1.15529	0.45501		1.15532	0.80691		1.15268	0.33765		1.15473	0.12186		1.15474	0.10485		1.15279	0.11697		1.15497	0.10305		1.15535	0.43523		1.15507	0.55413		1.15496	0.58667		1.15494	0.95791		1.15491	0.27332
1.13556	0.61392		1.15799	0.63735		1.15677	0.63614		1.16024	0.45795		1.16028	0.80989		1.15776	0.33954		1.15976	0.12151		1.15977	0.10593		1.1578	0.11774		1.15999	0.10276		1.16033	0.44054		1.16007	0.56029		1.15997	0.59318		1.15994	0.96402		1.1599	0.27858
1.1406	0.61708		1.16292	0.64084		1.16174	0.63873		1.16517	0.46089		1.16523	0.81288		1.16284	0.34152		1.16478	0.12148		1.16478	0.10697		1.16281	0.11847		1.16501	0.10304		1.16528	0.44596		1.16503	0.56632		1.16495	0.59974		1.16491	0.97013		1.16488	0.28408
1.14564	0.62029		1.16785	0.64442		1.16675	0.64138		1.17011	0.46379		1.17021	0.81592		1.16787	0.34363		1.16978	0.12169		1.1698	0.10807		1.16782	0.1187		1.17	0.10407		1.17022	0.45134		1.16998	0.57247		1.16992	0.60644		1.16989	0.97613		1.16987	0.28967
1.15066	0.62348		1.1728	0.64801		1.17177	0.64395		1.17509	0.46665		1.17522	0.81886		1.17287	0.34576		1.17479	0.12215		1.17482	0.10908		1.17283	0.11891		1.175	0.10583		1.17519	0.45675		1.17495	0.57865		1.17492	0.61314		1.1749	0.98229		1.17489	0.2952
1.15565	0.62653		1.1778	0.65166		1.1768	0.64653		1.1801	0.4695		1.18026	0.82182		1.17784	0.34795		1.17981	0.12298		1.17986	0.11014		1.17786	0.11954		1.18001	0.10787		1.18021	0.46184		1.17997	0.58475		1.17996	0.61963		1.17996	0.98839		1.17996	0.30067
1.16063	0.62951		1.18284	0.65537		1.18181	0.64908		1.18512	0.47241		1.18529	0.82465		1.18282	0.3502		1.18484	0.12389		1.18491	0.11135		1.18291	0.12033		1.18505	0.11002		1.18527	0.45499		1.18503	0.591		1.18505	0.62608		1.18506	0.99441		1.18507	0.30612
1.16558	0.63264		1.18788	0.65897		1.18682	0.65179		1.19013	0.47539		1.19032	0.82752		1.18785	0.35241		1.18986	0.12469		1.18994	0.11256		1.18796	0.12135		1.1901	0.11211		1.19034	0.4386		1.1901	0.59728		1.19014	0.63269		1.19015	1.00061		1.19017	0.30737
1.17052	0.63566		1.19291	0.6624		1.19183	0.6545		1.19514	0.47837		1.19533	0.83044		1.19293	0.3546		1.19486	0.12537		1.19495	0.11374		1.193	0.12262		1.19515	0.11409		1.19536	0.42466		1.19512	0.60347		1.19517	0.63924		1.19517	1.00673		1.19521	0.29422
1.17547	0.63872		1.19793	0.6659		1.19683	0.6571		1.20016	0.48133		1.20032	0.83333		1.19801	0.3568		1.19984	0.12601		1.19993	0.11493		1.19801	0.12373		1.20016	0.11605		1.20032	0.41724		1.20007	0.60952		1.20013	0.64569		1.20013	1.01256		1.20017	0.27773
1.18042	0.64194		1.20295	0.66958		1.20182	0.65963		1.20521	0.48442		1.20529	0.83633		1.20303	0.35897		1.2048	0.12673		1.20488	0.11605		1.20297	0.12428		1.20514	0.11801		1.20526	0.41628		1.205	0.61573		1.20505	0.65218		1.20506	1.01841		1.2051	0.26605
1.18538	0.64509		1.20797	0.67318		1.20679	0.66212		1.21028	0.48736		1.21027	0.83933		1.20796	0.36105		1.20979	0.12747		1.20984	0.11719		1.20792	0.12469		1.21011	0.12004		1.21022	0.42019		1.20995	0.62203		1.20999	0.65869		1.21002	1.02438		1.21003	0.26123
1.19034	0.64819		1.213	0.67674		1.21177	0.66465		1.21533	0.49036		1.21526	0.84226		1.21283	0.36307		1.21481	0.12788		1.21485	0.11835		1.2129	0.12523		1.2151	0.12199		1.2152	0.42699		1.21494	0.62825		1.21497	0.66511		1.215	1.03026		1.21499	0.26254
1.19531	0.65134		1.21803	0.68027		1.21675	0.66713		1.22036	0.49333		1.22025	0.84512		1.21769	0.36503		1.21983	0.12827		1.21988	0.11949		1.21791	0.12575		1.22012	0.12375		1.2202	0.43493		1.21995	0.63452		1.21997	0.67157		1.22	1.0361		1.21997	0.2681
1.20031	0.6545		1.22304	0.68382		1.22176	0.66964		1.22534	0.49621		1.22524	0.8479		1.22259	0.36706		1.22483	0.12895		1.22489	0.1205		1.22293	0.12663		1.22512	0.1254		1.2252	0.44305		1.22496	0.64074		1.225	0.67803		1.225	1.042		1.22497	0.27586
1.20532	0.65753		1.22803	0.68724		1.22679	0.67211		1.23031	0.49908		1.23025	0.85059		1.22757	0.36914		1.22979	0.12976		1.22986	0.12149		1.22791	0.12776		1.2301	0.12693		1.23019	0.45092		1.22995	0.64685		1.23001	0.68442		1.22999	1.04787		1.22996	0.28452
1.21035	0.66082		1.23302	0.69075		1.23185	0.67461		1.23528	0.50191		1.23527	0.85337		1.23262	0.37131		1.23472	0.13042		1.23479	0.1226		1.23286	0.12868		1.23505	0.12833		1.23516	0.45832		1.23493	0.65305		1.235	0.6908		1.23497	1.05369		1.23494	0.29339
1.21539	0.6642		1.23803	0.69423		1.23692	0.67712		1.24029	0.50475		1.24028	0.85614		1.23768	0.37349		1.23965	0.13086		1.23969	0.12376		1.23778	0.1296		1.23996	0.12975		1.24015	0.46518		1.23992	0.65935		1.23999	0.69723		1.23997	1.05957		1.23994	0.30181
1.22042	0.66739		1.24307	0.6977		1.24196	0.67967		1.24531	0.5076		1.24528	0.85898		1.24272	0.37563		1.2446	0.13146		1.24463	0.12507		1.24269	0.13077		1.24487	0.13121		1.24516	0.47181		1.24493	0.66569		1.24499	0.70367		1.24497	1.06552		1.24494	0.30968
1.22543	0.67064		1.24811	0.70124		1.24695	0.68217		1.25031	0.51052		1.25025	0.86183		1.24772	0.37783		1.24961	0.13227		1.24963	0.12645		1.24765	0.13215		1.24983	0.13263		1.25019	0.47834		1.24997	0.67224		1.24999	0.70998		1.24999	1.07129		1.24996	0.31707
1.23045	0.67402		1.25311	0.70467		1.2519	0.68467		1.25529	0.51353		1.25521	0.86461		1.25269	0.37997		1.25467	0.13302		1.2547	0.12771		1.25267	0.13363		1.25485	0.13398		1.25524	0.48465		1.25501	0.67895		1.25501	0.71648		1.255	1.0771		1.25498	0.32411
1.23548	0.67723		1.25807	0.70798		1.25683	0.68716		1.26023	0.51641		1.26018	0.86734		1.25765	0.38215		1.25974	0.13383		1.25978	0.12885		1.25775	0.13526		1.25991	0.13506		1.26028	0.4907		1.26005	0.68559		1.26002	0.72315		1.25999	1.08291		1.25999	0.3308
1.24055	0.68039		1.263	0.71136		1.26179	0.68958		1.26515	0.5191		1.26517	0.87		1.26263	0.38446		1.26478	0.13461		1.26483	0.12997		1.26284	0.13685		1.26497	0.13596		1.2653	0.49666		1.26505	0.69199		1.26501	0.72962		1.26498	1.08843		1.26498	0.33724
1.24562	0.68358		1.26791	0.71487		1.26681	0.69202		1.27008	0.52194		1.2702	0.87278		1.26763	0.3866		1.26976	0.13528		1.26983	0.13101		1.26788	0.13806		1.26999	0.13664		1.27029	0.50269		1.27002	0.69839		1.27	0.73618		1.26995	1.09392		1.26995	0.34357
1.25068	0.68667		1.27284	0.71828		1.27188	0.69449		1.27507	0.5248		1.27526	0.8756		1.27264	0.38877		1.27469	0.13608		1.27476	0.13206		1.27286	0.13897		1.27496	0.13719		1.27529	0.50862		1.27501	0.70489		1.275	0.74294		1.27495	1.09954		1.27494	0.34986
1.25568	0.68969		1.27784	0.72179		1.27696	0.69697		1.28013	0.52768		1.28033	0.87839		1.27765	0.39102		1.27963	0.13676		1.27968	0.1332		1.27778	0.13983		1.27989	0.13767		1.28031	0.51461		1.28002	0.71142		1.28003	0.74972		1.28	1.10531		1.27998	0.35607
1.26064	0.69272		1.28289	0.72529		1.282	0.69944		1.2852	0.53062		1.28538	0.88106		1.28266	0.39325		1.28462	0.13714		1.28466	0.13428		1.28272	0.14064		1.28485	0.1382		1.28535	0.52068		1.28506	0.71795		1.28508	0.75661		1.28506	1.11105		1.28504	0.36249
1.26556	0.69582		1.28794	0.72877		1.28699	0.70187		1.29023	0.53359		1.29037	0.88367		1.28767	0.39551		1.28967	0.13748		1.2897	0.13523		1.28771	0.14153		1.28987	0.139		1.29036	0.52671		1.29007	0.72467		1.29011	0.76357		1.29011	1.11688		1.29009	0.36892
1.27048	0.699		1.29295	0.73227		1.29195	0.70432		1.29521	0.53645		1.29532	0.88627		1.29269	0.3979		1.29475	0.13794		1.2948	0.13611		1.29278	0.14251		1.29495	0.14015		1.29533	0.53272		1.29505	0.73136		1.29509	0.7704		1.2951	1.12278		1.29509	0.37536
1.27545	0.7021		1.29793	0.73569		1.2969	0.70673		1.30013	0.53917		1.30024	0.88885		1.29772	0.40018		1.29982	0.13842		1.29988	0.137		1.29787	0.14349		1.30005	0.14141		1.30026	0.53883		1.29999	0.73791		1.30003	0.777		1.30005	1.12842		1.30003	0.38179
1.28048	0.7052		1.30285	0.73906		1.30187	0.7091		1.30504	0.54193		1.30518	0.89156		1.30276	0.40245		1.30484	0.13873		1.30491	0.13777		1.30295	0.14459		1.3051	0.1426		1.30518	0.54492		1.30491	0.74449		1.30494	0.78369		1.30496	1.13391		1.30495	0.38809
1.28553	0.70824		1.30777	0.74235		1.30689	0.71145		1.31	0.5446		1.31017	0.89415		1.30779	0.40469		1.30981	0.13878		1.30987	0.13856		1.30796	0.14567		1.31009	0.14378		1.31012	0.5509		1.30986	0.75117		1.30987	0.79039		1.30988	1.13948		1.30988	0.39435
1.29056	0.71122		1.31274	0.74568		1.31192	0.71394		1.31503	0.54725		1.31523	0.89677		1.31277	0.40691		1.31476	0.13854		1.31481	0.13946		1.31291	0.14674		1.31503	0.14492		1.31512	0.55693		1.31488	0.75776		1.31487	0.79704		1.31487	1.14518		1.31488	0.40074
1.29555	0.71434		1.31779	0.74903		1.31694	0.71638		1.32013	0.55005		1.32031	0.89944		1.31776	0.40901		1.31973	0.13845		1.31976	0.14023		1.31784	0.14775		1.31997	0.14592		1.32018	0.56301		1.31995	0.76443		1.31993	0.80379		1.31991	1.1509		1.31993	0.40729
1.30051	0.71753		1.32289	0.75241		1.32192	0.71877		1.32523	0.55293		1.32536	0.90208		1.32278	0.41122		1.32476	0.1388		1.32477	0.141		1.3228	0.14875		1.32493	0.14674		1.32525	0.569		1.32502	0.77129		1.32502	0.81076		1.32498	1.15679		1.32499	0.41384
1.30545	0.72054		1.32799	0.75573		1.32686	0.72118		1.33028	0.55579		1.33036	0.90464		1.3278	0.41362		1.32982	0.13954		1.32983	0.14167		1.32781	0.14964		1.32996	0.14755		1.33029	0.57503		1.33005	0.77803		1.33007	0.8177		1.33002	1.16266		1.33002	0.42019
1.31041	0.72347		1.33304	0.75898		1.33177	0.72353		1.33527	0.55868		1.33532	0.90717		1.33281	0.4159		1.33487	0.14038		1.33491	0.14206		1.33288	0.15042		1.33503	0.14833		1.33527	0.58099		1.33502	0.78474		1.33505	0.82442		1.33501	1.16841		1.335	0.42659
1.31542	0.72658		1.33804	0.76221		1.33669	0.72585		1.34023	0.56158		1.34027	0.90972		1.33782	0.41817		1.33988	0.14134		1.33994	0.14248		1.33794	0.15098		1.3401	0.14882		1.3402	0.58678		1.33994	0.79133		1.33997	0.83117		1.33994	1.174		1.33992	0.43295
1.32047	0.72964		1.34301	0.76551		1.34167	0.72821		1.34519	0.56437		1.34524	0.91219		1.34282	0.42052		1.34481	0.14234		1.34491	0.14322		1.34296	0.15148		1.34513	0.14922		1.34512	0.59249		1.34486	0.79781		1.34487	0.83784		1.34485	1.17974		1.34484	0.43924
1.32553	0.73258		1.34797	0.76883		1.34671	0.73065		1.35019	0.56721		1.35026	0.91463		1.34782	0.42289		1.3497	0.14318		1.34982	0.14411		1.34792	0.15192		1.3501	0.14973		1.35009	0.5983		1.34982	0.8045		1.34982	0.84439		1.34981	1.18545		1.3498	0.44557
1.33057	0.73555		1.35297	0.77202		1.35178	0.73309		1.35524	0.5701		1.35533	0.91715		1.35282	0.4252		1.35461	0.14389		1.35472	0.14488		1.35284	0.15215		1.35504	0.15051		1.35514	0.60419		1.35487	0.81112		1.35483	0.85109		1.35484	1.19118		1.35483	0.45211
1.33555	0.73853		1.35803	0.77518		1.35686	0.73547		1.36031	0.57306		1.36039	0.91965		1.35786	0.42752		1.35958	0.14472		1.35968	0.14568		1.35779	0.15232		1.35999	0.15148		1.36024	0.61002		1.35998	0.81791		1.35991	0.85789		1.35993	1.197		1.35992	0.45871
1.34048	0.74142		1.36309	0.77842		1.36191	0.7378		1.36533	0.57608		1.36542	0.9221		1.36294	0.42973		1.36464	0.14584		1.36472	0.14654		1.36278	0.15253		1.36498	0.15259		1.36533	0.61571		1.36509	0.82473		1.36501	0.86466		1.36503	1.20281		1.36502	0.46528
1.34539	0.7443		1.3681	0.78158		1.36692	0.74016		1.37031	0.57912		1.37037	0.92454		1.36803	0.4318		1.36974	0.14715		1.3698	0.14742		1.36784	0.15298		1.37002	0.15368		1.37037	0.62141		1.37015	0.83123		1.37007	0.87132		1.37008	1.20859		1.37009	0.47184
1.35036	0.74724		1.37305	0.7847		1.3719	0.74246		1.37525	0.58213		1.37528	0.92697		1.37309	0.43382		1.37485	0.14828		1.37488	0.14834		1.37292	0.15342		1.37508	0.15471		1.37533	0.62693		1.37514	0.83639		1.37508	0.87795		1.37509	1.21434		1.37509	0.47847
1.35538	0.75009		1.37795	0.78781		1.37687	0.74474		1.38017	0.58505		1.38018	0.92931		1.37808	0.43583		1.3799	0.14836		1.37993	0.14927		1.37799	0.15375		1.38011	0.15583		1.38025	0.63242		1.38007	0.83772		1.38005	0.88467		1.38005	1.21997		1.38005	0.48505
1.36044	0.75293		1.38284	0.79092		1.38185	0.74716		1.38512	0.58792		1.38512	0.93169		1.38298	0.43772		1.3849	0.14765		1.38492	0.15004		1.38301	0.15412		1.38511	0.15695		1.38517	0.63813		1.38497	0.83851		1.38501	0.88973		1.38501	1.22537		1.385	0.49158
1.36549	0.75595		1.38777	0.7939		1.38684	0.74938		1.39011	0.59078		1.39013	0.93399		1.38785	0.43974		1.38986	0.147		1.38988	0.15077		1.38797	0.15452		1.39008	0.15813		1.39012	0.64389		1.38991	0.84091		1.39001	0.89116		1.39	1.2305		1.38998	0.49814
1.3705	0.75889		1.39276	0.79697		1.39184	0.75165		1.39515	0.5937		1.39518	0.93638		1.39272	0.44188		1.39481	0.14685		1.39484	0.15157		1.39292	0.15498		1.39504	0.15941		1.39512	0.6496		1.3949	0.84528		1.39505	0.89251		1.39504	1.23559		1.395	0.50457
1.37546	0.76177		1.39781	0.80012		1.39687	0.75396		1.4002	0.59663		1.40024	0.9388		1.39765	0.44397		1.39978	0.1472		1.39983	0.15225		1.39787	0.15571		1.40002	0.16095		1.40016	0.65565		1.39994	0.85117		1.40011	0.89506		1.40009	1.24057		1.40006	0.51097
1.38038	0.76465		1.40288	0.80326		1.40189	0.75624		1.40523	0.59955		1.40529	0.94125		1.40265	0.44596		1.40478	0.14768		1.40483	0.15295		1.40286	0.15681		1.40502	0.16244		1.40519	0.66187		1.40496	0.85778		1.40513	0.89933		1.40511	1.24519		1.4051	0.51749
1.38531	0.76746		1.40795	0.80635		1.4069	0.75855		1.41021	0.6024		1.41029	0.9436		1.40769	0.44811		1.40977	0.14821		1.40982	0.15383		1.40786	0.15789		1.41003	0.16385		1.41018	0.66802		1.40996	0.86492		1.41008	0.90495		1.41007	1.24948		1.41008	0.524
1.39027	0.77029		1.41298	0.80958		1.4119	0.76079		1.41518	0.60519		1.41526	0.94587		1.41274	0.45026		1.41475	0.14882		1.41479	0.15475		1.41284	0.15906		1.41503	0.16517		1.41516	0.6742		1.41492	0.87223		1.41497	0.91128		1.41498	1.25339		1.41501	0.5304
1.39526	0.77317		1.41798	0.81273		1.41689	0.763		1.42016	0.60811		1.42023	0.94821		1.41773	0.45229		1.41972	0.14938		1.41975	0.15568		1.41781	0.16045		1.42001	0.16643		1.42014	0.68054		1.41989	0.87949		1.41986	0.91803		1.41988	1.25691		1.41991	0.53666
1.40028	0.77604		1.42299	0.81573		1.42188	0.76517		1.42518	0.61106		1.42521	0.95053		1.42268	0.45443		1.4247	0.15007		1.42471	0.1567		1.42277	0.16166		1.42499	0.16759		1.42515	0.68688		1.42488	0.88676		1.42479	0.92503		1.42482	1.26027		1.42484	0.54298
1.40533	0.77888		1.42801	0.81875		1.42685	0.76735		1.43022	0.61403		1.43021	0.95276		1.42763	0.45659		1.42966	0.15085		1.42968	0.1577		1.42774	0.16266		1.42996	0.16854		1.43021	0.69321		1.42993	0.89384		1.42978	0.93205		1.42982	1.26387		1.42983	0.54928
1.4104	0.78159		1.43305	0.82182		1.43184	0.76951		1.43526	0.61688		1.43522	0.95497		1.43262	0.45867		1.43464	0.15123		1.43467	0.15852		1.43272	0.16386		1.43493	0.16938		1.4353	0.6996		1.43501	0.90074		1.43485	0.93897		1.43489	1.26791		1.43488	0.55563
1.41547	0.78432		1.43808	0.82486		1.43684	0.77172		1.44028	0.61968		1.44024	0.95725		1.43765	0.46079		1.43964	0.15111		1.43966	0.1594		1.43771	0.16526		1.43991	0.17013		1.44038	0.70601		1.44009	0.90769		1.43995	0.94576		1.43997	1.27249		1.43995	0.56201
1.42055	0.78715		1.4431	0.82787		1.44186	0.77391		1.44528	0.62248		1.44526	0.95944		1.44273	0.46284		1.44463	0.15075		1.44467	0.16034		1.44272	0.16662		1.4449	0.17105		1.44542	0.71233		1.44514	0.91462		1.44503	0.95268		1.44503	1.27763		1.445	0.56835
1.42562	0.78984		1.44809	0.83091		1.44687	0.77607		1.45026	0.62534		1.45026	0.96163		1.44782	0.46469		1.4496	0.15045		1.44966	0.16118		1.44773	0.16797		1.44989	0.17212		1.4504	0.71865		1.45014	0.92146		1.45008	0.95948		1.45005	1.28317		1.45003	0.57463
1.43066	0.79262		1.45304	0.83386		1.45187	0.77824		1.45521	0.62816		1.45526	0.96383		1.45285	0.46665		1.45457	0.15001		1.45465	0.16198		1.45272	0.16929		1.45486	0.17328		1.45534	0.72511		1.4551	0.9282		1.45508	0.96612		1.45504	1.28874		1.45502	0.58101
1.43566	0.79542		1.45798	0.83675		1.45686	0.78038		1.46017	0.63093		1.46025	0.96602		1.45782	0.46868		1.45956	0.14955		1.45966	0.16264		1.45771	0.17027		1.45984	0.17451		1.46028	0.73144		1.46005	0.93512		1.46007	0.97283		1.46001	1.29436		1.46002	0.58742
1.44063	0.79804		1.46291	0.83976		1.46182	0.78251		1.46514	0.6338		1.46525	0.96818		1.46275	0.47063		1.46458	0.14927		1.46468	0.16314		1.46272	0.17088		1.46485	0.17582		1.46524	0.73779		1.46502	0.94219		1.46507	0.97949		1.46502	1.30019		1.46503	0.59381
1.44561	0.80065		1.46786	0.84288		1.46678	0.78452		1.47012	0.63667		1.47023	0.97035		1.46768	0.47248		1.46962	0.14906		1.4697	0.16358		1.46774	0.17134		1.46987	0.17733		1.47023	0.7442		1.47002	0.949		1.47009	0.98604		1.47005	1.30599		1.47006	0.60024
1.4506	0.80331		1.47283	0.84598		1.47179	0.78665		1.47511	0.63963		1.47523	0.97254		1.47266	0.47435		1.47466	0.14902		1.47472	0.16409		1.47277	0.17175		1.4749	0.17884		1.47524	0.75059		1.47503	0.95575		1.47511	0.9926		1.47509	1.31167		1.4751	0.60673
1.4556	0.80596		1.4778	0.8491		1.47685	0.78878		1.4801	0.64252		1.48027	0.97466		1.47771	0.47627		1.47968	0.14938		1.47972	0.16472		1.47779	0.17229		1.47991	0.18024		1.48024	0.75696		1.48003	0.96252		1.48011	0.99923		1.48012	1.31738		1.48012	0.61312
1.46059	0.8087		1.48279	0.85233		1.48194	0.79088		1.4851	0.64537		1.48532	0.97678		1.48281	0.47815		1.48468	0.15014		1.48472	0.16548		1.48278	0.17322		1.4849	0.18168		1.48521	0.76327		1.48501	0.96914		1.48509	1.0058		1.48511	1.32302		1.48511	0.6193
1.46556	0.8114		1.4878	0.85538		1.48702	0.79306		1.49011	0.64817		1.49035	0.97893		1.4879	0.47992		1.48967	0.15143		1.48973	0.16655		1.48777	0.17437		1.48989	0.18296		1.49017	0.76953		1.48997	0.97593		1.49006	1.01226		1.49007	1.3285		1.49008	0.62552
1.47051	0.81401		1.49281	0.85841		1.49205	0.79523		1.49511	0.65096		1.49536	0.98102		1.49293	0.48135		1.49469	0.15292		1.49475	0.16768		1.49275	0.17554		1.49489	0.18393		1.49512	0.77574		1.49492	0.98277		1.49501	1.01876		1.49501	1.33408		1.49505	0.6317
1.47544	0.81657		1.49782	0.86141		1.49701	0.79731		1.5001	0.65391		1.50034	0.98306		1.49788	0.48273		1.49974	0.15421		1.49981	0.16877		1.49778	0.17685		1.49992	0.18487		1.50007	0.78203		1.49987	0.98957		1.49996	1.02547		1.49995	1.33982		1.50001	0.63775
1.48041	0.81906		1.50282	0.86432		1.50193	0.79939		1.50508	0.65681		1.50527	0.9851		1.50281	0.48434		1.50483	0.15518		1.50489	0.16997		1.50285	0.17841		1.505	0.18579		1.50504	0.78844		1.50483	0.99641		1.50492	1.03201		1.50491	1.34545		1.50497	0.64401
1.48542	0.82167		1.50783	0.86728		1.50685	0.80139		1.51006	0.65979		1.5102	0.98708		1.50776	0.48603		1.5099	0.15593		1.50995	0.17125		1.50794	0.17983		1.51009	0.18663		1.51004	0.79483		1.50982	1.00312		1.50989	1.03852		1.50988	1.35105		1.50994	0.6503
1.49048	0.82422		1.51284	0.87018		1.51178	0.80331		1.51506	0.66265		1.51517	0.98909		1.51274	0.48767		1.51492	0.15648		1.51496	0.17246		1.51301	0.18116		1.51516	0.18748		1.51505	0.80106		1.51481	1.00979		1.51487	1.04516		1.51485	1.35682		1.5149	0.65643
1.49555	0.82671		1.51788	0.87299		1.51676	0.80529		1.52009	0.66557		1.5202	0.99121		1.51775	0.48942		1.51988	0.15712		1.51991	0.17364		1.51801	0.18255		1.52017	0.18831		1.52007	0.80741		1.51982	1.01637		1.51984	1.05154		1.51983	1.36254		1.51985	0.66243
1.50061	0.82926		1.52293	0.87585		1.52179	0.80725		1.52516	0.66857		1.52529	0.99328		1.52276	0.49123		1.52479	0.15816		1.52482	0.17469		1.52295	0.1837		1.5251	0.18921		1.52513	0.81378		1.52486	1.02303		1.52483	1.05797		1.52483	1.36819		1.52482	0.66858
1.50561	0.83172		1.52802	0.87889		1.52683	0.80933		1.53027	0.67151		1.53039	0.99531		1.52776	0.49306		1.52969	0.1596		1.52973	0.17569		1.52785	0.18459		1.53	0.19021		1.53019	0.82007		1.52991	1.02986		1.52984	1.06451		1.52985	1.37406		1.52982	0.67478
1.51056	0.83422		1.53311	0.88198		1.53183	0.81131		1.53535	0.67439		1.53546	0.99734		1.53274	0.4949		1.53464	0.16103		1.53469	0.17667		1.53277	0.1853		1.53492	0.19133		1.53525	0.82653		1.53497	1.03666		1.53486	1.071		1.53487	1.37994		1.53482	0.68093
1.51551	0.83678		1.53817	0.88495		1.53679	0.81332		1.54038	0.67728		1.54046	0.99927		1.53774	0.49685		1.53965	0.16241		1.53971	0.17765		1.53774	0.18564		1.5399	0.19246		1.54029	0.8331		1.54002	1.04357		1.53988	1.07746		1.53988	1.38573		1.53984	0.68722
1.52047	0.83939		1.54316	0.8879		1.54174	0.81529		1.54534	0.68008		1.5454	1.00118		1.54274	0.49883		1.5447	0.16394		1.54478	0.17854		1.54279	0.18588		1.54495	0.19363		1.54531	0.83949		1.54504	1.05042		1.5449	1.08405		1.54489	1.39141		1.54486	0.69365
1.52546	0.84189		1.54811	0.89087		1.5467	0.81715		1.55025	0.68282		1.55032	1.00302		1.54776	0.50088		1.54975	0.16547		1.54984	0.17943		1.54786	0.18639		1.55003	0.19492		1.55029	0.84582		1.55003	1.05717		1.54992	1.09064		1.5499	1.39716		1.54988	0.69998
1.5305	0.84445		1.55302	0.89376		1.5517	0.81909		1.55515	0.68566		1.55525	1.0049		1.55279	0.50303		1.55477	0.16708		1.55487	0.1804		1.55292	0.18701		1.55508	0.19624		1.55527	0.85223		1.555	1.06379		1.55492	1.09713		1.55491	1.40272		1.5549	0.70633
1.53555	0.84692		1.55795	0.89655		1.55675	0.82108		1.56009	0.68845		1.56021	1.00684		1.55781	0.50508		1.55975	0.16866		1.55984	0.18141		1.55792	0.18771		1.56009	0.19766		1.56026	0.85868		1.55999	1.07031		1.55994	1.10362		1.55993	1.4082		1.55994	0.71271
1.54057	0.84948		1.56291	0.89936		1.56183	0.82308		1.56511	0.69127		1.56523	1.00877		1.56281	0.5071		1.5647	0.17006		1.56479	0.18242		1.56288	0.18861		1.56504	0.19907		1.56528	0.86512		1.56501	1.07693		1.56498	1.11021		1.56498	1.41382		1.565	0.71904
1.54552	0.852		1.56792	0.90217		1.56689	0.82496		1.57017	0.69413		1.57028	1.01072		1.56781	0.50919		1.56968	0.17124		1.56976	0.18369		1.56783	0.18953		1.57	0.20048		1.57033	0.87168		1.57007	1.08361		1.57006	1.11669		1.57006	1.41944		1.5701	0.72535
1.55043	0.85441		1.57297	0.90498		1.5719	0.82684		1.57524	0.69692		1.5753	1.01264		1.57283	0.51124		1.5747	0.17234		1.57478	0.18502		1.57282	0.19029		1.575	0.20187		1.57538	0.8782		1.57512	1.09029		1.57513	1.12307		1.57514	1.42492		1.57518	0.73176
1.55535	0.85685		1.57799	0.90793		1.57686	0.82879		1.58025	0.69971		1.58027	1.01447		1.57787	0.51339		1.57977	0.17319		1.57985	0.18636		1.57786	0.19046		1.58005	0.20325		1.5804	0.88447		1.58014	1.09695		1.58015	1.12953		1.58018	1.43046		1.58023	0.73809
1.5603	0.85922		1.58298	0.91079		1.58181	0.83074		1.58522	0.70252		1.58521	1.01623		1.58292	0.51566		1.58484	0.17369		1.58492	0.18788		1.58294	0.19041		1.58514	0.20464		1.58535	0.89061		1.58511	1.10362		1.58512	1.13586		1.58516	1.43598		1.5852	0.74424
1.56531	0.86161		1.58793	0.91357		1.58678	0.83268		1.59017	0.70541		1.59014	1.01808		1.58793	0.51798		1.58986	0.17429		1.58994	0.18945		1.588	0.19037		1.59021	0.20593		1.59025	0.89676		1.59002	1.11017		1.59004	1.14204		1.59008	1.44115		1.59011	0.7505
1.57038	0.86399		1.59287	0.91629		1.5918	0.83459		1.59513	0.70831		1.59511	1.0199		1.5929	0.52011		1.59481	0.1752		1.59489	0.19097		1.593	0.19038		1.5952	0.20697		1.59516	0.90277		1.59493	1.11675		1.59496	1.14831		1.59499	1.44632		1.59501	0.75683
1.57546	0.86635		1.59785	0.91913		1.59687	0.83643		1.60015	0.71119		1.60013	1.02173		1.59782	0.52226		1.59971	0.17635		1.59978	0.19259		1.59792	0.19066		1.60012	0.20795		1.60011	0.90872		1.59989	1.12339		1.59992	1.15463		1.59994	1.45164		1.59995	0.76312
1.5805	0.86877		1.60288	0.92181		1.60195	0.83813		1.60521	0.71408		1.60522	1.02362		1.60273	0.52442		1.60461	0.1776		1.60466	0.19418		1.6028	0.19126		1.605	0.20897		1.60515	0.91493		1.60492	1.12993		1.60493	1.16092		1.60495	1.45704		1.60495	0.76949
1.58548	0.87117		1.60795	0.9244		1.60699	0.83995		1.61029	0.71688		1.61029	1.02544		1.60766	0.52658		1.60955	0.17899		1.60958	0.19567		1.60769	0.19233		1.60988	0.20988		1.61024	0.92116		1.61	1.13648		1.61001	1.16722		1.61001	1.46239		1.61001	0.77613
1.59043	0.8735		1.61304	0.92718		1.61197	0.84183		1.61535	0.71952		1.61531	1.02713		1.61267	0.5288		1.61455	0.1804		1.61456	0.19715		1.61262	0.19364		1.6148	0.21033		1.61533	0.9272		1.6151	1.1433		1.61509	1.17367		1.61509	1.46776		1.61508	0.78278
1.59538	0.87587		1.61807	0.93001		1.6169	0.84355		1.62034	0.72233		1.62028	1.0288		1.61774	0.531		1.61961	0.18178		1.6196	0.19867		1.61761	0.19511		1.61978	0.21019		1.62037	0.93227		1.62014	1.15008		1.62013	1.18002		1.62012	1.47322		1.6201	0.78923
1.60037	0.87826		1.62304	0.93259		1.62183	0.84539		1.62527	0.72521		1.62523	1.03052		1.6228	0.53311		1.62469	0.18309		1.62468	0.20024		1.62267	0.19647		1.62481	0.21034		1.62533	0.93392		1.62512	1.15666		1.62511	1.18606		1.62509	1.47848		1.62506	0.79565
1.60541	0.88064		1.62795	0.93511		1.6268	0.84724		1.63017	0.72806		1.6302	1.03221		1.62783	0.53533		1.62975	0.18412		1.62974	0.20185		1.62775	0.19756		1.62987	0.21114		1.63027	0.93483		1.63005	1.1633		1.63005	1.19219		1.63004	1.4837		1.63	0.80202
1.61049	0.8831		1.63285	0.93783		1.63181	0.84901		1.63508	0.73091		1.63522	1.03386		1.63279	0.53772		1.63477	0.18505		1.63478	0.20344		1.63281	0.19823		1.63492	0.21252		1.63521	0.93696		1.63499	1.16999		1.635	1.19852		1.63499	1.48901		1.63496	0.80829
1.61557	0.8855		1.63779	0.94071		1.63685	0.85074		1.64004	0.73361		1.64029	1.03565		1.63768	0.53994		1.63976	0.1861		1.63978	0.20503		1.63783	0.19871		1.63994	0.21419		1.64021	0.94083		1.63997	1.17664		1.63999	1.20453		1.63998	1.49424		1.63996	0.81462
1.62059	0.88788		1.6428	0.94328		1.64189	0.85258		1.64506	0.73629		1.64539	1.03739		1.64257	0.54211		1.64474	0.18722		1.64477	0.20649		1.64282	0.19919		1.64494	0.2157		1.64525	0.94602		1.645	1.18332		1.645	1.21047		1.64502	1.49944		1.64501	0.82101
1.62555	0.89023		1.64786	0.94582		1.64692	0.85436		1.65012	0.73907		1.65045	1.03893		1.64752	0.54439		1.64972	0.18842		1.64975	0.20771		1.6478	0.19968		1.64992	0.21716		1.65032	0.9521		1.65005	1.19009		1.65003	1.21664		1.65007	1.50481		1.65007	0.8274
1.6305	0.89264		1.65293	0.94852		1.65194	0.85617		1.65517	0.74191		1.65544	1.04051		1.65253	0.54683		1.65471	0.18971		1.65474	0.20859		1.65278	0.20038		1.65491	0.21852		1.65537	0.9588		1.6551	1.19675		1.65505	1.22257		1.6551	1.51019		1.6551	0.83372
1.63547	0.89502		1.65798	0.9511		1.65695	0.85809		1.6602	0.74469		1.66036	1.04211		1.65761	0.54924		1.65972	0.19084		1.65974	0.20896		1.65777	0.20133		1.65991	0.21983		1.66038	0.9657		1.66011	1.20321		1.66003	1.22865		1.66007	1.51543		1.66008	0.83987
1.64048	0.8972		1.66297	0.95367		1.66197	0.85992		1.66518	0.74734		1.66526	1.04372		1.66271	0.55164		1.66473	0.1916		1.66475	0.20914		1.66277	0.20264		1.66492	0.22117		1.66532	0.97237		1.66505	1.20975		1.66497	1.23472		1.66497	1.52053		1.665	0.84274
1.64552	0.89945		1.66791	0.95624		1.667	0.86162		1.67014	0.75002		1.67021	1.04532		1.66778	0.55405		1.66973	0.19231		1.66977	0.20949		1.66779	0.20415		1.66994	0.22246		1.67023	0.97887		1.66997	1.21615		1.66988	1.24062		1.66986	1.52572		1.66989	0.84279
1.65055	0.90165		1.67283	0.95871		1.672	0.86329		1.6751	0.75272		1.6752	1.04697		1.67279	0.55617		1.67474	0.19295		1.67478	0.20996		1.67282	0.20569		1.67497	0.22367		1.67515	0.98533		1.67489	1.22242		1.67482	1.24642		1.67477	1.53071		1.67481	0.84368
1.65556	0.90386		1.67777	0.96122		1.67699	0.86496		1.68007	0.75546		1.68023	1.04856		1.67777	0.55828		1.67975	0.19362		1.6798	0.21077		1.67784	0.20715		1.68	0.22501		1.68012	0.99166		1.67987	1.22866		1.67982	1.25227		1.67976	1.53563		1.67979	0.84658
1.66055	0.90617		1.68274	0.96388		1.68196	0.86654		1.68506	0.75818		1.68527	1.05007		1.68275	0.5604		1.68476	0.19446		1.68482	0.21195		1.68286	0.20842		1.68503	0.22659		1.68513	0.99787		1.68488	1.23487		1.68487	1.25816		1.6848	1.5407		1.68483	0.85123
1.66554	0.90854		1.68773	0.96649		1.68695	0.86822		1.69006	0.76092		1.69031	1.05157		1.68775	0.56243		1.68977	0.19546		1.68984	0.21329		1.68788	0.20968		1.69006	0.22815		1.69015	1.00415		1.68991	1.24097		1.68994	1.26373		1.68988	1.54567		1.6899	0.85718
1.67054	0.91081		1.69276	0.96898		1.69196	0.87001		1.69508	0.76362		1.69534	1.05311		1.6928	0.5644		1.69476	0.19643		1.69483	0.21488		1.69288	0.21094		1.69507	0.2297		1.69517	1.01034		1.69492	1.2471		1.695	1.26921		1.69496	1.55063		1.69496	0.86404
1.67557	0.913		1.69782	0.97161		1.69698	0.87165		1.70011	0.7663		1.70035	1.05472		1.69788	0.56638		1.69973	0.19729		1.6998	0.21642		1.69786	0.21205		1.70004	0.23121		1.70016	1.01641		1.69991	1.25339		1.70003	1.27466		1.70001	1.55566		1.7	0.87121
1.6806	0.91519		1.70289	0.97433		1.70198	0.87322		1.70515	0.76906		1.70536	1.05625		1.70292	0.56836		1.7047	0.19805		1.70477	0.21786		1.70284	0.21305		1.705	0.23264		1.70513	1.02255		1.70487	1.25956		1.70502	1.27984		1.70501	1.56063		1.705	0.87837
1.6856	0.91721		1.70796	0.97696		1.70695	0.8749		1.71019	0.77182		1.71038	1.05769		1.7079	0.57025		1.70971	0.19885		1.70977	0.21936		1.70783	0.21421		1.70998	0.23409		1.71009	1.02874		1.70982	1.26548		1.70998	1.28466		1.70999	1.56536		1.70999	0.88548
1.69058	0.91922		1.71303	0.9795		1.71189	0.87648		1.71523	0.77456		1.7154	1.05906		1.71283	0.5722		1.71474	0.19974		1.71477	0.22098		1.71285	0.2156		1.715	0.23544		1.71505	1.03474		1.71479	1.27156		1.71494	1.28946		1.71496	1.56997		1.71496	0.89246
1.69555	0.92142		1.71808	0.98199		1.7168	0.87799		1.72026	0.77721		1.72041	1.06047		1.71775	0.57406		1.71976	0.20063		1.71978	0.22259		1.71786	0.217		1.72001	0.2366		1.72003	1.04067		1.71977	1.27756		1.71991	1.29404		1.71992	1.57471		1.71995	0.89918
1.70054	0.92368		1.72309	0.98453		1.72172	0.87962		1.72528	0.77994		1.72541	1.06199		1.7227	0.57594		1.72477	0.20146		1.72478	0.22403		1.72287	0.21835		1.72502	0.23758		1.72502	1.04673		1.72477	1.28326		1.72489	1.29851		1.7249	1.57941		1.72494	0.90575
1.70555	0.92576		1.72808	0.98702		1.72668	0.88124		1.7303	0.7825		1.7304	1.06338		1.72771	0.57789		1.72975	0.20228		1.72977	0.22535		1.72786	0.21953		1.73001	0.23846		1.73003	1.05292		1.7298	1.28903		1.72989	1.30325		1.7299	1.58408		1.72993	0.91233
1.71056	0.92798		1.73306	0.98953		1.7317	0.88283		1.73532	0.78513		1.73542	1.06475		1.73277	0.57981		1.7347	0.20344		1.73473	0.22672		1.73283	0.22071		1.73496	0.23933		1.73506	1.05912		1.73485	1.29465		1.73491	1.30845		1.73492	1.58894		1.73493	0.91875
1.71555	0.93022		1.73806	0.99202		1.73675	0.88437		1.74033	0.78774		1.74043	1.06615		1.73782	0.58152		1.73967	0.20486		1.73971	0.22806		1.73779	0.22203		1.73991	0.24029		1.74012	1.0655		1.7399	1.30008		1.73993	1.31402		1.73994	1.594		1.73993	0.92505
1.72051	0.93227		1.74304	0.99449		1.74179	0.88602		1.74531	0.7903		1.74541	1.06752		1.74284	0.58329		1.74467	0.20645		1.74473	0.22937		1.74277	0.22316		1.74489	0.24144		1.74519	1.07202		1.74496	1.3054		1.74496	1.31983		1.74495	1.59899		1.74493	0.93153
1.72546	0.93429		1.74801	0.99696		1.74681	0.88762		1.75027	0.79286		1.75036	1.06884		1.74782	0.58503		1.74972	0.20812		1.74979	0.23073		1.7478	0.22417		1.74992	0.24275		1.75027	1.07843		1.75003	1.31047		1.74999	1.32582		1.74997	1.60392		1.74994	0.938
1.73041	0.93638		1.75297	0.99944		1.75178	0.88913		1.7552	0.79537		1.75528	1.07014		1.75278	0.58664		1.7548	0.2099		1.75486	0.23195		1.75286	0.22538		1.755	0.24404		1.75533	1.08482		1.75509	1.31537		1.75502	1.33191		1.75499	1.60882		1.75495	0.94435
1.7354	0.93841		1.75792	1.00188		1.75672	0.8907		1.76012	0.7979		1.76018	1.07139		1.75774	0.58808		1.75985	0.21159		1.75991	0.23329		1.75793	0.22678		1.76008	0.2453		1.76035	1.09122		1.76012	1.3198		1.76003	1.33789		1.76	1.61358		1.75996	0.95074
1.74044	0.94037		1.76287	1.00421		1.76169	0.89223		1.76507	0.8003		1.76511	1.07267		1.76274	0.58946		1.76487	0.21317		1.7649	0.2348		1.76296	0.22826		1.76513	0.24666		1.76533	1.09741		1.76511	1.32456		1.76503	1.34393		1.76498	1.61827		1.76494	0.95712
1.74551	0.94245		1.76784	1.00664		1.76673	0.89373		1.77008	0.80277		1.7701	1.074		1.76777	0.59079		1.76982	0.2148		1.76984	0.23615		1.76794	0.2297		1.77009	0.24803		1.77031	1.10344		1.7701	1.32983		1.77003	1.34995		1.76998	1.62314		1.76995	0.96339
1.75055	0.94452		1.77287	1.00904		1.77183	0.89525		1.77516	0.80528		1.77516	1.07536		1.77281	0.59207		1.77476	0.21633		1.77476	0.23729		1.77286	0.23101		1.775	0.24938		1.77533	1.10958		1.77509	1.33544		1.77506	1.35591		1.77501	1.62812		1.77499	0.96959
1.75555	0.94648		1.77794	1.01144		1.77694	0.89684		1.78027	0.8079		1.78024	1.07668		1.77783	0.59343		1.7797	0.21786		1.7797	0.23839		1.77777	0.23207		1.77991	0.25076		1.78035	1.11577		1.7801	1.34139		1.78009	1.36197		1.78004	1.63301		1.78004	0.9759
1.7605	0.94846		1.78303	1.01389		1.78201	0.89838		1.78536	0.81057		1.7853	1.07797		1.78281	0.59486		1.78469	0.21936		1.7847	0.23949		1.78272	0.23276		1.78485	0.25219		1.78536	1.12185		1.78509	1.34765		1.7851	1.36813		1.78508	1.63806		1.78507	0.9824
1.76541	0.95042		1.78809	1.01636		1.78701	0.89982		1.7904	0.81304		1.79031	1.07932		1.78776	0.59621		1.78972	0.22056		1.78975	0.24048		1.78774	0.23338		1.78987	0.25362		1.79034	1.12803		1.79007	1.35409		1.79009	1.3743		1.79008	1.6432		1.79008	0.98889
1.77033	0.95243		1.79309	1.01876		1.79197	0.90126		1.79535	0.81554		1.79529	1.08058		1.7927	0.59771		1.79477	0.22117		1.79482	0.24157		1.7928	0.23424		1.79494	0.25513		1.7953	1.13419		1.79503	1.36051		1.79506	1.38021		1.79505	1.64822		1.79506	0.99535
1.77531	0.95437		1.79804	1.02114		1.79691	0.90276		1.80026	0.81796		1.80023	1.08185		1.79763	0.59921		1.7998	0.22052		1.79985	0.24276		1.79787	0.23534		1.80001	0.25657		1.80024	1.14019		1.79999	1.3671		1.8	1.3861		1.8	1.65319		1.8	1.00176
1.78038	0.95632		1.80296	1.02341		1.80188	0.90429		1.80517	0.82041		1.80519	1.08311		1.80259	0.60072		1.80476	0.21968		1.80482	0.24395		1.8029	0.23663		1.80505	0.2579		1.8052	1.14607		1.80497	1.37375		1.80495	1.39197		1.80495	1.65829		1.80495	1.00811
1.7855	0.95827		1.80789	1.02567		1.80689	0.90576		1.81012	0.8229		1.8102	1.08432		1.80758	0.60223		1.80968	0.21959		1.80973	0.24522		1.80785	0.23804		1.81001	0.2593		1.81021	1.1521		1.80999	1.38015		1.80995	1.39769		1.80994	1.66341		1.80994	1.01445
1.7906	0.9602		1.81286	1.028		1.81194	0.90727		1.81513	0.82528		1.81527	1.0855		1.81259	0.6038		1.8146	0.22038		1.81466	0.24647		1.81277	0.23957		1.81494	0.26078		1.81527	1.1581		1.81505	1.38653		1.81501	1.4035		1.81499	1.66845		1.81497	1.02089
1.79564	0.96217		1.81789	1.03027		1.81698	0.90869		1.82018	0.82769		1.82036	1.0867		1.81761	0.60536		1.81956	0.2218		1.81963	0.24776		1.8177	0.24098		1.81989	0.26238		1.82036	1.164		1.82012	1.3931		1.8201	1.4095		1.82007	1.67358		1.82004	1.02729
1.80062	0.96414		1.82294	1.03252		1.82196	0.91016		1.82522	0.83019		1.82541	1.08791		1.82266	0.60693		1.82456	0.22356		1.82465	0.24889		1.82269	0.24238		1.82489	0.26404		1.82542	1.16985		1.82518	1.39957		1.82519	1.41548		1.82516	1.67878		1.82512	1.03364
1.80556	0.96602		1.82797	1.03475		1.82689	0.91168		1.83021	0.83262		1.83039	1.08908		1.82771	0.60846		1.82962	0.22549		1.82972	0.24999		1.82772	0.24373		1.82994	0.2656		1.83043	1.17572		1.83017	1.4058		1.83022	1.42137		1.83019	1.68382		1.83016	1.03999
1.81051	0.96785		1.83293	1.03703		1.83181	0.91312		1.83516	0.83501		1.83532	1.09028		1.83275	0.61002		1.8347	0.2274		1.83479	0.25115		1.8328	0.24501		1.83504	0.26718		1.83534	1.18136		1.83509	1.41214		1.83517	1.42714		1.83514	1.68889		1.83513	1.04624
1.81549	0.96972		1.83786	1.03937		1.83676	0.91455		1.84009	0.83733		1.84024	1.09157		1.83778	0.6115		1.83972	0.22923		1.83981	0.25228		1.83785	0.24623		1.8401	0.26855		1.84022	1.18693		1.83997	1.41842		1.84007	1.43281		1.84005	1.69399		1.84007	1.05222
1.82054	0.97158		1.84279	1.04179		1.84177	0.91592		1.84505	0.83971		1.8452	1.09274		1.84279	0.61296		1.8447	0.23101		1.84476	0.25332		1.84284	0.24768		1.84509	0.26987		1.84513	1.19251		1.84488	1.42454		1.84498	1.43834		1.84498	1.69893		1.845	1.05804
1.82559	0.97352		1.84776	1.04421		1.84684	0.91725		1.85007	0.84208		1.85023	1.0939		1.84779	0.61439		1.84965	0.2327		1.8497	0.25431		1.84779	0.2493		1.85003	0.27117		1.8501	1.19795		1.84984	1.43079		1.84992	1.44392		1.84993	1.7037		1.84996	1.06356
1.8306	0.97541		1.85279	1.04655		1.85193	0.91859		1.85513	0.84444		1.85532	1.09506		1.85278	0.61564		1.85462	0.23414		1.85465	0.25537		1.85272	0.25067		1.85496	0.27244		1.85514	1.20337		1.85486	1.43718		1.85491	1.44957		1.85494	1.7086		1.85496	1.06868
1.83556	0.97724		1.85788	1.04887		1.85701	0.92		1.86022	0.84682		1.86041	1.09612		1.85779	0.61684		1.85963	0.23558		1.85966	0.25614		1.85769	0.25185		1.85993	0.27367		1.86023	1.20895		1.85993	1.44346		1.85993	1.45514		1.85997	1.71358		1.85998	1.07342
1.84048	0.97898		1.86297	1.05104		1.86203	0.92138		1.86526	0.84914		1.86543	1.09713		1.86283	0.61822		1.86471	0.23706		1.86474	0.25653		1.86273	0.253		1.86496	0.27484		1.86529	1.2145		1.865	1.44986		1.86495	1.46071		1.86497	1.71844		1.86498	1.07819
1.8454	0.98077		1.86801	1.05321		1.86702	0.92279		1.87023	0.85143		1.8704	1.09822		1.8679	0.61976		1.86981	0.23846		1.86986	0.25694		1.86782	0.25394		1.87004	0.27596		1.87029	1.21987		1.87002	1.45627		1.86994	1.46644		1.86992	1.7233		1.86994	1.08314
1.85037	0.98273		1.87298	1.05539		1.87199	0.92417		1.87517	0.85385		1.87532	1.09925		1.87295	0.62147		1.87489	0.23968		1.87496	0.25765		1.87294	0.25488		1.87512	0.27714		1.87522	1.22527		1.87498	1.4625		1.87488	1.47212		1.87484	1.72814		1.87485	1.08814
1.8554	0.98459		1.87792	1.05766		1.87697	0.92555		1.88011	0.85617		1.88025	1.10027		1.87796	0.62329		1.87991	0.24038		1.87999	0.25861		1.87802	0.25572		1.88016	0.27843		1.88014	1.23072		1.87991	1.46857		1.87982	1.47779		1.87977	1.73281		1.87977	1.09352
1.86047	0.98643		1.88286	1.06002		1.88197	0.92689		1.8851	0.85845		1.88522	1.10137		1.8829	0.62522		1.88487	0.24064		1.88495	0.25979		1.88302	0.25651		1.88512	0.27968		1.88509	1.23602		1.88486	1.47476		1.8848	1.48366		1.88476	1.73751		1.88473	1.09937
1.86556	0.98824		1.88783	1.06217		1.88696	0.92815		1.89013	0.86075		1.89023	1.10239		1.8878	0.62715		1.88982	0.24111		1.88988	0.26106		1.88797	0.2576		1.89003	0.28105		1.89009	1.24129		1.88985	1.48102		1.88984	1.48951		1.88981	1.74229		1.88976	1.10536
1.87061	0.99		1.89287	1.06427		1.89194	0.92955		1.89521	0.86304		1.89528	1.10339		1.89269	0.62902		1.8948	0.2422		1.89484	0.26218		1.89291	0.25912		1.89496	0.2825		1.89515	1.24669		1.8949	1.487		1.89493	1.49518		1.89493	1.74695		1.89485	1.1115
1.8756	0.9917		1.89795	1.06647		1.89693	0.93088		1.90027	0.86528		1.90031	1.10446		1.89763	0.63089		1.8998	0.2437		1.89983	0.26304		1.89788	0.26077		1.89993	0.28388		1.90023	1.25207		1.89998	1.49311		1.90003	1.50079		1.90005	1.75149		1.89997	1.11782
1.88057	0.99337		1.90302	1.06863		1.90191	0.93212		1.90527	0.86755		1.90531	1.10544		1.90266	0.63274		1.90482	0.24512		1.90486	0.26358		1.90288	0.26253		1.90494	0.28517		1.90528	1.25724		1.90502	1.49953		1.90509	1.50657		1.90512	1.75604		1.90505	1.12421
1.88554	0.99513		1.90804	1.07067		1.90688	0.93343		1.9102	0.86982		1.91027	1.10643		1.90774	0.63466		1.90983	0.24661		1.90988	0.26405		1.90789	0.26428		1.90996	0.28632		1.91027	1.26245		1.91001	1.50578		1.91008	1.51226		1.9101	1.76056		1.91006	1.13045
1.89053	0.99686		1.91299	1.0727		1.91184	0.9348		1.91511	0.87206		1.91522	1.10738		1.91283	0.63657		1.9148	0.24817		1.91487	0.26467		1.91289	0.26614		1.91496	0.28732		1.91522	1.2677		1.91496	1.512		1.91502	1.51786		1.91503	1.76501		1.91502	1.13671
1.89553	0.9986		1.91793	1.07469		1.91681	0.93605		1.92005	0.87427		1.92021	1.10846		1.91787	0.63848		1.91976	0.24955		1.91982	0.26553		1.91786	0.26791		1.91996	0.28824		1.92017	1.27271		1.91992	1.51823		1.91996	1.5235		1.91996	1.76939		1.91997	1.14287
1.90054	1.00032		1.92289	1.07661		1.9218	0.93723		1.92502	0.87648		1.92523	1.1095		1.92285	0.64033		1.92471	0.25065		1.92477	0.26658		1.92282	0.26974		1.92495	0.28931		1.92515	1.2775		1.92492	1.52441		1.92493	1.52906		1.92493	1.77379		1.92495	1.14886
1.90554	1.00208		1.9279	1.07868		1.92678	0.9385		1.93004	0.8787		1.93027	1.11051		1.92778	0.64208		1.92968	0.25173		1.92973	0.26775		1.92778	0.27153		1.92997	0.29045		1.93019	1.28224		1.92996	1.53053		1.92995	1.53454		1.92997	1.77823		1.92999	1.15489
1.91054	1.00374		1.93293	1.08087		1.93177	0.93977		1.93507	0.88097		1.93531	1.1115		1.93273	0.64387		1.93468	0.25283		1.93472	0.26897		1.93277	0.27324		1.935	0.29164		1.93526	1.28655		1.93504	1.53666		1.93501	1.54011		1.93507	1.78267		1.93507	1.16104
1.91552	1.00539		1.93797	1.083		1.93678	0.94099		1.94011	0.88323		1.94034	1.1125		1.93772	0.64565		1.93969	0.25412		1.93973	0.27023		1.93779	0.27498		1.94005	0.29283		1.94033	1.29051		1.94012	1.54277		1.94007	1.54565		1.94016	1.78725		1.94016	1.16703
1.92048	1.00705		1.94299	1.08504		1.94181	0.94217		1.94514	0.88544		1.94536	1.11343		1.94277	0.64729		1.9447	0.25558		1.94474	0.27152		1.94283	0.27659		1.94509	0.29405		1.94536	1.29444		1.94515	1.54875		1.9451	1.5511		1.9452	1.79177		1.94521	1.17278
1.92541	1.00863		1.948	1.08715		1.94684	0.94341		1.95017	0.88774		1.95035	1.11445		1.94784	0.64884		1.94969	0.25711		1.94974	0.27273		1.94786	0.27815		1.95011	0.29516		1.95033	1.29835		1.95011	1.55465		1.95006	1.55656		1.95016	1.7961		1.95018	1.17853
1.93035	1.0103		1.95299	1.0892		1.95186	0.94462		1.9552	0.8901		1.95532	1.11546		1.95289	0.65026		1.95469	0.25873		1.95475	0.27374		1.95287	0.27981		1.9551	0.29622		1.95527	1.30242		1.95504	1.56077		1.95498	1.56213		1.95507	1.80043		1.9551	1.18412
1.93529	1.01197		1.95799	1.09117		1.95686	0.94582		1.96025	0.89244		1.96031	1.11634		1.95787	0.65145		1.9597	0.2605		1.95978	0.27434		1.95789	0.28149		1.96009	0.29739		1.96022	1.3069		1.95998	1.56676		1.95991	1.56765		1.95999	1.80487		1.96002	1.18953
1.94024	1.01356		1.96302	1.09326		1.96184	0.94701		1.9653	0.8948		1.9653	1.1172		1.9628	0.65234		1.96474	0.26247		1.96483	0.27482		1.96292	0.28312		1.9651	0.29866		1.96521	1.31209		1.96495	1.57264		1.96487	1.57303		1.96494	1.80939		1.96496	1.1949
1.94523	1.0152		1.96805	1.09535		1.96682	0.94815		1.97034	0.89722		1.97028	1.11809		1.96771	0.65292		1.96977	0.26432		1.96987	0.27559		1.96797	0.2847		1.97012	0.30006		1.97023	1.31748		1.96995	1.57875		1.96987	1.5784		1.96992	1.81391		1.96994	1.20026
1.95026	1.01689		1.97307	1.09738		1.97181	0.94939		1.97536	0.89951		1.97526	1.11888		1.97264	0.6532		1.97478	0.26605		1.97488	0.27666		1.973	0.28623		1.97513	0.30153		1.97526	1.32292		1.97496	1.5848		1.97489	1.58383		1.97491	1.81846		1.97493	1.20527
1.95531	1.01851		1.97806	1.09928		1.97682	0.95065		1.98036	0.90169		1.98024	1.11971		1.97763	0.65336		1.97976	0.26769		1.97985	0.27805		1.97798	0.28766		1.98009	0.30298		1.98028	1.32859		1.97998	1.59069		1.9799	1.58906		1.97991	1.82299		1.97991	1.2099
1.96037	1.02014		1.98305	1.10123		1.98185	0.95182		1.98537	0.90389		1.98522	1.12064		1.98266	0.65365		1.98472	0.2693		1.98479	0.27951		1.98292	0.28895		1.98503	0.30454		1.9853	1.3342		1.98499	1.59661		1.98491	1.59435		1.9849	1.82738		1.98489	1.21441
1.96543	1.02176		1.98805	1.10307		1.98689	0.95302		1.99038	0.90603		1.9902	1.12156		1.98772	0.65421		1.98966	0.2707		1.98971	0.28091		1.98782	0.29021		1.98993	0.3062		1.99031	1.33975		1.99	1.60266		1.98991	1.59972		1.9899	1.8318		1.98988	1.21873
1.97049	1.02343		1.99306	1.10498		1.99192	0.95425		1.99537	0.90814		1.99518	1.12246		1.99275	0.65494		1.99464	0.27195		1.99466	0.28222		1.99273	0.29138		1.99484	0.30791		1.99532	1.34544		1.99502	1.60869		1.99493	1.60516		1.99492	1.83636		1.99489	1.22311
1.97555	1.02507		1.99806	1.10699		1.99692	0.95535		2.00033	0.91024		2.00015	1.12344		1.99775	0.65584		1.99968	0.27298		1.99969	0.28352		1.99768	0.29248		1.9998	0.30957		2.00034	1.3512		2.00005	1.61458		1.99997	1.61053		1.99995	1.84076		1.99993	1.2282
1.9806	1.0266		2.00303	1.10892		2.0019	0.95642		2.00526	0.91227		2.00514	1.12438		2.00272	0.65688		2.00475	0.27395		2.00477	0.28478		2.00272	0.29372		2.00484	0.31122		2.00536	1.3567		2.00509	1.62068		2.00502	1.61593		2.005	1.84519		2.00498	1.23385
1.98565	1.02821		2.00797	1.11071		2.00687	0.95752		2.01018	0.91431		2.01014	1.12517		2.00769	0.658		2.00981	0.27489		2.00985	0.28617		2.00781	0.29506		2.00991	0.31283		2.01036	1.36213		2.01011	1.62666		2.01007	1.62128		2.01004	1.8497		2.01003	1.23978
1.9907	1.02979		2.0129	1.11252		2.01186	0.9586		2.01509	0.91631		2.01515	1.12591		2.01265	0.6591		2.01482	0.27581		2.01489	0.28771		2.0129	0.29637		2.01496	0.31447		2.01534	1.36742		2.01511	1.63249		2.0151	1.6264		2.01507	1.85414		2.01505	1.24598
1.99573	1.03128		2.01783	1.11442		2.0169	0.95966		2.02005	0.91848		2.0202	1.12673		2.01763	0.6601		2.01978	0.27688		2.01986	0.28936		2.01795	0.29762		2.01998	0.31618		2.02029	1.3725		2.02008	1.63827		2.02011	1.63165		2.02008	1.85842		2.02006	1.25243
2.00073	1.03276		2.0228	1.11631		2.02197	0.96072		2.02507	0.92077		2.02527	1.12744		2.02261	0.66106		2.02469	0.27815		2.02477	0.29087		2.02293	0.2987		2.02496	0.31793		2.02526	1.37749		2.02504	1.64405		2.02515	1.63686		2.02511	1.86276		2.02507	1.25884
2.00569	1.03422		2.02782	1.11816		2.02704	0.96188		2.03013	0.92299		2.03036	1.12822		2.02761	0.66175		2.02961	0.27964		2.02968	0.29223		2.02786	0.2997		2.0299	0.31963		2.03025	1.38261		2.03004	1.6498		2.0302	1.64204		2.03016	1.86709		2.03011	1.2653
2.0106	1.03569		2.03288	1.11996		2.03206	0.96294		2.0352	0.92515		2.03543	1.12914		2.03264	0.66222		2.03459	0.28106		2.03464	0.29365		2.03278	0.30062		2.03488	0.32134		2.03526	1.38806		2.03504	1.65552		2.03524	1.64721		2.0352	1.87129		2.03515	1.27184
2.01549	1.03708		2.03794	1.12175		2.03702	0.96399		2.04024	0.92738		2.04045	1.13013		2.03767	0.66264		2.03964	0.28241		2.03967	0.295		2.03776	0.30139		2.03992	0.3232		2.04026	1.39371		2.04002	1.66126		2.04024	1.65239		2.0402	1.87551		2.04016	1.27822
2.02039	1.03852		2.04295	1.12354		2.04193	0.9651		2.04523	0.92961		2.04541	1.13101		2.04271	0.66286		2.04474	0.28374		2.04476	0.29622		2.04279	0.30191		2.04501	0.32495		2.04524	1.39906		2.04499	1.66689		2.04518	1.65734		2.04514	1.87976		2.04513	1.28425
2.02535	1.04002		2.04792	1.12533		2.04684	0.96602		2.05017	0.93175		2.05035	1.13181		2.04775	0.66316		2.04982	0.28509		2.04984	0.29736		2.04784	0.30228		2.05012	0.32663		2.05019	1.40445		2.04993	1.67252		2.05008	1.66203		2.05004	1.88387		2.05005	1.29019
2.03038	1.04148		2.05285	1.12713		2.05178	0.96707		2.05509	0.93387		2.05529	1.13256		2.05279	0.66372		2.05484	0.28646		2.05487	0.29855		2.05288	0.30266		2.05518	0.32834		2.05513	1.40977		2.05487	1.67826		2.05496	1.6668		2.05492	1.88786		2.05495	1.29612
2.03544	1.04299		2.05779	1.1288		2.05679	0.96816		2.06005	0.93587		2.06029	1.13329		2.05781	0.66447		2.05979	0.28775		2.05984	0.29987		2.05787	0.30292		2.06017	0.33002		2.0601	1.41478		2.05985	1.684		2.05986	1.67171		2.05982	1.89184		2.05986	1.3019
2.0405	1.04457		2.06278	1.13063		2.06183	0.96912		2.06509	0.93795		2.06534	1.13404		2.06281	0.66537		2.06472	0.28916		2.06477	0.3012		2.06282	0.30321		2.0651	0.33165		2.06513	1.42009		2.06489	1.68957		2.06484	1.67668		2.06479	1.89578		2.06484	1.30772
2.04551	1.046		2.06784	1.13254		2.06688	0.97009		2.07019	0.94006		2.07041	1.13481		2.06781	0.6664		2.06966	0.29052		2.06971	0.30243		2.06777	0.30365		2.07001	0.33307		2.0702	1.42548		2.06996	1.69522		2.06987	1.68165		2.06983	1.89968		2.06988	1.31374
2.05049	1.04742		2.07295	1.13441		2.07189	0.97115		2.07529	0.94219		2.07545	1.13559		2.07284	0.66745		2.07465	0.29188		2.0747	0.30371		2.07274	0.30418		2.07495	0.33428		2.07526	1.43077		2.07502	1.701		2.07492	1.68674		2.07488	1.90372		2.07493	1.3198
2.05545	1.04889		2.07805	1.13625		2.07685	0.97219		2.08033	0.94439		2.08043	1.13645		2.07786	0.66836		2.07971	0.29339		2.07975	0.30519		2.07776	0.30483		2.07994	0.3352		2.08027	1.43618		2.08002	1.70663		2.07995	1.69188		2.07991	1.90778		2.07995	1.32575
2.06044	1.05033		2.08309	1.13804		2.08178	0.97325		2.08531	0.94661		2.08536	1.13721		2.08286	0.66901		2.08481	0.29482		2.08482	0.30678		2.08284	0.30564		2.08499	0.33613		2.08522	1.44174		2.08498	1.7123		2.08493	1.69678		2.0849	1.91161		2.08492	1.33182
2.06548	1.05178		2.08807	1.13988		2.08671	0.97425		2.09026	0.94879		2.09027	1.13793		2.08784	0.6695		2.08985	0.29615		2.08986	0.30842		2.08791	0.30643		2.09003	0.33716		2.09013	1.44718		2.08988	1.7178		2.08986	1.70172		2.08984	1.91534		2.08985	1.33783
2.07056	1.05319		2.09301	1.14162		2.0917	0.97523		2.0952	0.95077		2.0952	1.13855		2.0928	0.66979		2.09483	0.2972		2.09484	0.31019		2.09293	0.30714		2.09503	0.33816		2.09504	1.45251		2.09479	1.72328		2.0948	1.70661		2.09478	1.91912		2.09478	1.34356
2.07566	1.05459		2.09796	1.14328		2.09672	0.9762		2.10018	0.95272		2.1002	1.13918		2.09773	0.67		2.09976	0.29785		2.09977	0.31205		2.09788	0.30798		2.09996	0.33921		2.10002	1.45797		2.09975	1.72871		2.09979	1.71136		2.09977	1.92291		2.09975	1.3491
2.08071	1.05584		2.10294	1.14494		2.10177	0.97709		2.10522	0.95472		2.10525	1.13996		2.10269	0.67022		2.10469	0.29817		2.10471	0.314		2.1028	0.30892		2.10489	0.34052		2.10507	1.46352		2.1048	1.73416		2.10486	1.71627		2.10483	1.92665		2.1048	1.35468
2.08569	1.05713		2.10798	1.14669		2.10683	0.97809		2.11028	0.95683		2.11034	1.14078		2.10769	0.67056		2.10967	0.29843		2.10971	0.31603		2.10775	0.30993		2.10985	0.34199		2.11018	1.46897		2.1099	1.73993		2.10998	1.72136		2.10995	1.93042		2.10991	1.36023
2.0906	1.0585		2.11303	1.14839		2.11187	0.97907		2.1153	0.95884		2.11538	1.1415		2.11274	0.67101		2.11471	0.29885		2.11476	0.31801		2.11276	0.31107		2.11487	0.34359		2.11528	1.47455		2.11502	1.74543		2.11511	1.72627		2.11507	1.93427		2.11503	1.36575
2.09549	1.05979		2.11804	1.15002		2.11688	0.98		2.12026	0.96088		2.12037	1.1422		2.11783	0.67164		2.11979	0.29966		2.11985	0.31983		2.11782	0.31242		2.11996	0.34521		2.12032	1.4802		2.12008	1.75089		2.12017	1.73112		2.12014	1.93801		2.1201	1.37104
2.1004	1.06111		2.123	1.15161		2.12188	0.98097		2.12519	0.96296		2.12529	1.1429		2.12291	0.67235		2.12486	0.3006		2.12493	0.32144		2.12291	0.31351		2.12507	0.3468		2.12531	1.48579		2.12508	1.75655		2.12516	1.73613		2.12513	1.9417		2.12511	1.37594
2.10537	1.06235		2.12792	1.15314		2.12687	0.98185		2.13012	0.96498		2.1302	1.14343		2.12795	0.67302		2.12988	0.30168		2.12996	0.32286		2.12798	0.31423		2.13014	0.34825		2.13027	1.49134		2.13005	1.762		2.13009	1.74097		2.13008	1.94534		2.13007	1.38046
2.11039	1.06361		2.13285	1.15472		2.13186	0.98271		2.13508	0.9671		2.13515	1.14403		2.13291	0.67372		2.13483	0.30291		2.13492	0.32408		2.13299	0.31482		2.13516	0.34974		2.13523	1.49689		2.13501	1.76732		2.13502	1.74563		2.13502	1.94884		2.13502	1.38471
2.11544	1.06481		2.13782	1.15634		2.13685	0.98363		2.1401	0.96912		2.14015	1.14474		2.13783	0.67466		2.13977	0.30419		2.13986	0.32544		2.13795	0.31541		2.14013	0.35122		2.14024	1.50237		2.14001	1.77272		2.13999	1.75037		2.14	1.95235		2.14001	1.38897
2.12047	1.06611		2.14285	1.15797		2.14185	0.98462		2.14516	0.97109		2.14518	1.14543		2.14275	0.67567		2.14473	0.30558		2.14481	0.32684		2.1429	0.31612		2.14509	0.35254		2.1453	1.50787		2.14505	1.778		2.14502	1.7552		2.14503	1.9559		2.14504	1.39313
2.12547	1.06747		2.14794	1.15956		2.14686	0.98552		2.15023	0.97309		2.15022	1.1461		2.1477	0.67662		2.14973	0.30687		2.1498	0.32825		2.14788	0.31707		2.15008	0.35398		2.15038	1.5135		2.15012	1.78334		2.15009	1.75988		2.15011	1.95942		2.1501	1.39715
2.13044	1.06868		2.15303	1.16119		2.15186	0.98645		2.15527	0.97517		2.15524	1.14682		2.15271	0.67757		2.15477	0.30806		2.15482	0.3297		2.15289	0.31809		2.15509	0.35562		2.15542	1.51914		2.15516	1.7886		2.15514	1.76461		2.15516	1.96285		2.15513	1.40115
2.13539	1.06986		2.15808	1.16283		2.15685	0.98737		2.16028	0.97727		2.16023	1.14752		2.15775	0.67842		2.15982	0.30927		2.15984	0.33129		2.15792	0.31924		2.1601	0.35737		2.16038	1.52468		2.16013	1.79388		2.16011	1.76936		2.16016	1.96621		2.16011	1.40497
2.14035	1.071		2.16308	1.1644		2.16183	0.98836		2.16526	0.97934		2.16519	1.14821		2.16279	0.67935		2.16484	0.31053		2.16485	0.33285		2.16294	0.3209		2.16509	0.35914		2.1653	1.53026		2.16506	1.79908		2.16503	1.77394		2.16509	1.96952		2.16503	1.40864
2.14533	1.07207		2.16804	1.16599		2.16682	0.98921		2.17023	0.98148		2.17016	1.14889		2.16776	0.6804		2.16982	0.31188		2.16983	0.33455		2.16793	0.32272		2.17006	0.36099		2.17021	1.53585		2.16999	1.80422		2.16995	1.77839		2.17001	1.97265		2.16996	1.41238
2.15034	1.0732		2.173	1.16759		2.17181	0.98998		2.17523	0.98347		2.17514	1.14947		2.1727	0.68159		2.17475	0.31315		2.17479	0.33626		2.1729	0.32432		2.17503	0.36304		2.17517	1.54147		2.17495	1.80957		2.1749	1.78291		2.17495	1.97572		2.17492	1.41625
2.15538	1.07435		2.17797	1.16905		2.17679	0.99082		2.18025	0.9855		2.18016	1.15004		2.17763	0.68286		2.17968	0.31459		2.17973	0.3379		2.17784	0.32603		2.17999	0.36512		2.18019	1.54693		2.17998	1.81488		2.17992	1.78742		2.17995	1.97877		2.17993	1.42012
2.16045	1.07553		2.18296	1.17054		2.18177	0.99156		2.18527	0.98751		2.1852	1.15063		2.18261	0.68414		2.18462	0.31635		2.18469	0.33953		2.18279	0.32781		2.18498	0.36728		2.18526	1.55249		2.18505	1.81989		2.18498	1.79182		2.185	1.98183		2.185	1.42408
2.16552	1.07678		2.18795	1.17205		2.18679	0.99226		2.19027	0.98951		2.19027	1.15129		2.18765	0.68554		2.18961	0.31828		2.18968	0.34109		2.18775	0.32926		2.18999	0.36945		2.19034	1.55806		2.19012	1.82496		2.19006	1.79629		2.19005	1.98481		2.19008	1.428
2.17057	1.07803		2.19295	1.1735		2.19182	0.99308		2.19527	0.99146		2.19534	1.15193		2.19273	0.68686		2.19462	0.32017		2.19469	0.34243		2.19274	0.33035		2.195	0.37158		2.19539	1.56356		2.19516	1.83003		2.1951	1.80089		2.19509	1.98774		2.19512	1.4317
2.17561	1.07914		2.19795	1.17498		2.19684	0.99391		2.20026	0.99348		2.20039	1.1526		2.19783	0.68804		2.19963	0.32198		2.1997	0.34361		2.19773	0.33144		2.2	0.37376		2.20038	1.56897		2.20015	1.835		2.20009	1.8053		2.20009	1.99061		2.2001	1.43516
2.18062	1.08016		2.20294	1.17655		2.20186	0.99474		2.20523	0.9955		2.20542	1.15331		2.20288	0.68939		2.20465	0.32378		2.20471	0.34481		2.20272	0.33237		2.20498	0.37576		2.20533	1.57439		2.2051	1.83996		2.20506	1.80966		2.20505	1.99324		2.20506	1.43837
2.1856	1.08122		2.20792	1.17816		2.20686	0.99559		2.2102	0.99757		2.21043	1.15393		2.20785	0.69071		2.20968	0.32563		2.20973	0.34596		2.20773	0.33351		2.20996	0.37765		2.21026	1.57972		2.21004	1.84506		2.21002	1.81416		2.21	1.99583		2.21001	1.44121
2.19058	1.08228		2.21289	1.17963		2.21183	0.99654		2.21517	0.99967		2.21543	1.15446		2.21278	0.69192		2.21471	0.32747		2.21476	0.3471		2.21276	0.33505		2.21496	0.37949		2.21522	1.58514		2.21499	1.85005		2.215	1.8186		2.21498	1.9983		2.215	1.44374
2.19558	1.08334		2.21786	1.18105		2.2168	0.99737		2.22014	1.0016		2.2204	1.15501		2.21771	0.69317		2.21973	0.32916		2.21979	0.34861		2.21779	0.33662		2.21996	0.38138		2.2202	1.59054		2.21996	1.85494		2.22	1.82286		2.21998	2.00073		2.22001	1.44632
2.2006	1.08439		2.22281	1.18256		2.2218	0.99822		2.2251	1.00352		2.22537	1.1556		2.22268	0.69423		2.22472	0.33092		2.2248	0.35027		2.22282	0.33809		2.22497	0.38325		2.22517	1.59589		2.22493	1.85985		2.225	1.82733		2.22499	2.00304		2.22503	1.44908
2.20561	1.08544		2.22776	1.18407		2.22684	0.99905		2.23006	1.00546		2.23037	1.15611		2.22771	0.69522		2.2297	0.33278		2.22979	0.35176		2.22784	0.33973		2.22996	0.38518		2.23013	1.60115		2.22989	1.86482		2.23	1.8317		2.23	2.00531		2.23003	1.45196
2.2106	1.08649		2.23273	1.18553		2.23191	0.99988		2.23504	1.0073		2.23539	1.15666		2.23279	0.69616		2.23467	0.33467		2.23476	0.35319		2.23284	0.34152		2.23495	0.38708		2.23509	1.60651		2.23485	1.86974		2.23499	1.83595		2.23499	2.00738		2.23503	1.45517
2.21556	1.08751		2.23772	1.18698		2.23699	1.00069		2.24005	1.00911		2.24041	1.15724		2.23788	0.69704		2.23964	0.3366		2.23973	0.35479		2.23782	0.34324		2.23993	0.38889		2.24006	1.61192		2.23981	1.87472		2.23996	1.84016		2.23996	2.00929		2.24002	1.45895
2.22048	1.08853		2.24275	1.18847		2.24204	1.00154		2.24507	1.01102		2.24542	1.15775		2.2429	0.69771		2.24466	0.3386		2.24473	0.35629		2.24281	0.34509		2.24491	0.39069		2.24504	1.61729		2.24479	1.87985		2.24492	1.84435		2.24492	2.01123		2.24499	1.46324
2.22539	1.08955		2.24781	1.18985		2.24702	1.0024		2.25009	1.01294		2.2504	1.15826		2.24786	0.69816		2.24973	0.34063		2.24977	0.35784		2.24782	0.34716		2.24993	0.39244		2.25004	1.62268		2.24978	1.885		2.24988	1.84862		2.24988	2.01308		2.24996	1.46788
2.23033	1.09062		2.25286	1.19121		2.25196	1.00312		2.2551	1.01482		2.25535	1.15883		2.25278	0.69848		2.25483	0.34283		2.25486	0.3595		2.25287	0.34913		2.25499	0.39399		2.25507	1.62818		2.2548	1.89006		2.25485	1.85287		2.25486	2.01472		2.25493	1.47302
2.23533	1.09163		2.25791	1.19261		2.25689	1.00385		2.26011	1.01661		2.26027	1.15952		2.25773	0.69882		2.2599	0.34492		2.25993	0.36119		2.25793	0.35105		2.26007	0.39542		2.2601	1.63362		2.25983	1.89523		2.25984	1.85716		2.25985	2.01626		2.25989	1.47836
2.24039	1.09267		2.26294	1.19407		2.26182	1.00452		2.26511	1.01843		2.26522	1.16006		2.26271	0.69913		2.26492	0.34691		2.26495	0.36285		2.26297	0.35289		2.26511	0.39676		2.26513	1.63883		2.26486	1.90034		2.26484	1.86146		2.26485	2.01775		2.26485	1.4837
2.2455	1.09375		2.26797	1.19553		2.2668	1.00522		2.27014	1.02036		2.27021	1.16062		2.26773	0.69969		2.26988	0.34893		2.26991	0.36448		2.26796	0.35449		2.27011	0.39795		2.27015	1.64404		2.26989	1.90532		2.26984	1.86561		2.26985	2.01911		2.26982	1.48903
2.2506	1.09475		2.27302	1.1969		2.27182	1.00583		2.27521	1.02227		2.27526	1.16124		2.27276	0.70014		2.27478	0.35092		2.27482	0.36612		2.2729	0.35593		2.27505	0.39909		2.27518	1.64924		2.27492	1.91026		2.27487	1.86975		2.27486	2.0202		2.27482	1.49457
2.25565	1.09573		2.27809	1.19826		2.27686	1.00648		2.28029	1.02412		2.28033	1.16179		2.27779	0.70053		2.27967	0.35287		2.27973	0.36785		2.27781	0.35752		2.27997	0.40021		2.28022	1.65432		2.27996	1.91524		2.27992	1.87393		2.27989	2.0215		2.27985	1.50021
2.26063	1.09676		2.28316	1.1995		2.28187	1.0071		2.28536	1.02594		2.28537	1.16229		2.2828	0.70108		2.28462	0.35477		2.28469	0.36969		2.28273	0.35907		2.28491	0.40129		2.28525	1.65952		2.28499	1.92011		2.28498	1.8782		2.28493	2.02311		2.2849	1.50585
2.26558	1.09772		2.2882	1.20079		2.28683	1.00781		2.29038	1.02778		2.29035	1.16286		2.28781	0.70169		2.28963	0.35665		2.28972	0.37152		2.28773	0.36048		2.28991	0.40244		2.29027	1.66473		2.29002	1.92494		2.29003	1.88251		2.28997	2.02489		2.28995	1.51167
2.27053	1.0986		2.29318	1.20216		2.29178	1.00854		2.29533	1.02968		2.29528	1.16336		2.29281	0.7023		2.29471	0.35874		2.2948	0.37313		2.2928	0.36192		2.29498	0.40367		2.29527	1.66982		2.29503	1.92984		2.29507	1.88685		2.29501	2.02693		2.29499	1.51749
2.2755	1.09951		2.2981	1.20349		2.29674	1.00936		2.30025	1.03157		2.3002	1.16379		2.29782	0.70306		2.29979	0.3608		2.29988	0.37491		2.2979	0.36341		2.30007	0.40509		2.30027	1.67477		2.30003	1.93466		2.30008	1.89096		2.30003	2.02912		2.30002	1.52308
2.2805	1.10043		2.30298	1.20478		2.30174	1.01019		2.30516	1.03345		2.30515	1.16424		2.30284	0.70396		2.30483	0.36277		2.30491	0.37684		2.30296	0.36476		2.30513	0.40651		2.30527	1.67964		2.30503	1.93936		2.30508	1.89492		2.30503	2.03109		2.30503	1.52862
2.28553	1.10137		2.30786	1.20599		2.3068	1.01096		2.31011	1.03523		2.31014	1.16469		2.30785	0.70498		2.30982	0.36467		2.30988	0.37869		2.30796	0.36599		2.31013	0.40802		2.31029	1.68439		2.31004	1.94413		2.31008	1.899		2.31004	2.03291		2.31005	1.53427
2.29054	1.10234		2.3128	1.20727		2.3119	1.01173		2.31513	1.03704		2.3152	1.16526		2.31284	0.70606		2.31477	0.36646		2.31482	0.38045		2.31291	0.36732		2.31508	0.40952		2.31532	1.68895		2.31508	1.94906		2.31511	1.90312		2.31508	2.03472		2.3151	1.5399
2.29549	1.10324		2.31782	1.20858		2.31696	1.01239		2.32021	1.03897		2.32028	1.16574		2.31782	0.70735		2.31972	0.36821		2.31977	0.38222		2.31785	0.36846		2.32002	0.411		2.32037	1.69351		2.32013	1.95375		2.32016	1.90713		2.32015	2.03647		2.32017	1.54559
2.30042	1.10406		2.32289	1.20988		2.32196	1.01301		2.32528	1.04087		2.32531	1.16623		2.32282	0.70871		2.32471	0.37005		2.32478	0.38385		2.32282	0.3696		2.32499	0.41251		2.3254	1.69812		2.32517	1.95838		2.32521	1.91117		2.32522	2.03815		2.32523	1.55147
2.30535	1.10479		2.32795	1.21117		2.32691	1.01371		2.33031	1.04262		2.33028	1.16674		2.32784	0.71013		2.32975	0.37195		2.32983	0.38545		2.32785	0.37085		2.33002	0.41417		2.33038	1.70264		2.33016	1.96312		2.33023	1.91531		2.33026	2.03991		2.33025	1.55748
2.31031	1.10563		2.33297	1.2125		2.33182	1.01438		2.33527	1.04448		2.3352	1.16723		2.33287	0.71168		2.33481	0.37394		2.33491	0.38711		2.33292	0.37215		2.33508	0.41595		2.3353	1.70715		2.3351	1.96777		2.33517	1.91926		2.33523	2.04174		2.3352	1.56345
2.31533	1.10646		2.33794	1.21379		2.33674	1.01504		2.3402	1.04635		2.34012	1.16782		2.33787	0.71317		2.33986	0.37596		2.33996	0.38858		2.33799	0.37359		2.34015	0.41777		2.3402	1.71178		2.33999	1.97219		2.34005	1.92301		2.34013	2.0434		2.34011	1.56932
2.32039	1.1074		2.3429	1.215		2.34171	1.01576		2.34513	1.0481		2.34508	1.1684		2.34284	0.71452		2.34484	0.37808		2.34493	0.38988		2.34301	0.37525		2.34517	0.41963		2.3451	1.7163		2.34489	1.9768		2.3449	1.92684		2.34499	2.04494		2.34499	1.57508
2.32547	1.1084		2.34788	1.21625		2.34674	1.01641		2.35012	1.04992		2.3501	1.16893		2.34777	0.71573		2.34978	0.38029		2.34984	0.39136		2.34796	0.37705		2.35012	0.42145		2.35006	1.72077		2.34983	1.98141		2.34981	1.93062		2.34989	2.04661		2.34991	1.58072
2.3305	1.10931		2.35291	1.21748		2.35181	1.01708		2.35516	1.05172		2.35517	1.16943		2.35269	0.71698		2.35469	0.38244		2.35473	0.39294		2.35288	0.37887		2.35503	0.42313		2.35511	1.72557		2.35486	1.98576		2.35481	1.93443		2.35486	2.04837		2.35489	1.5865
2.33547	1.11022		2.35799	1.21879		2.35687	1.01779		2.36025	1.05353		2.36024	1.16983		2.35763	0.71813		2.35963	0.38468		2.35966	0.39454		2.35779	0.38076		2.35993	0.42472		2.36021	1.73047		2.35995	1.99026		2.35989	1.93848		2.3599	2.05008		2.35994	1.59246
2.34041	1.11116		2.36308	1.22		2.36189	1.01839		2.36532	1.05536		2.36527	1.17023		2.36264	0.71929		2.36462	0.38684		2.36465	0.39621		2.36273	0.38269		2.36487	0.42618		2.36532	1.73544		2.36506	1.99479		2.365	1.94258		2.36497	2.05179		2.36501	1.59837
2.34536	1.11199		2.36814	1.22113		2.36689	1.01902		2.37033	1.05721		2.37025	1.1706		2.3677	0.72036		2.36965	0.38901		2.36968	0.39788		2.36771	0.38473		2.36987	0.42743		2.37037	1.7405		2.37012	1.99924		2.37008	1.94659		2.37001	2.05348		2.37004	1.60427
2.35035	1.11282		2.37313	1.22229		2.37189	1.01962		2.37527	1.05897		2.37522	1.17101		2.37275	0.72135		2.37471	0.39119		2.37474	0.39929		2.37273	0.38683		2.37491	0.42858		2.37536	1.74553		2.37513	2.00351		2.37509	1.95048		2.375	2.05509		2.37501	1.61017
2.35541	1.11365		2.37805	1.22342		2.37691	1.02019		2.38017	1.0606		2.38019	1.17149		2.37776	0.72239		2.37976	0.3933		2.37979	0.40049		2.37778	0.38894		2.37996	0.42981		2.3803	1.75027		2.38009	2.00783		2.38007	1.95442		2.37997	2.05665		2.37996	1.61607
2.36051	1.1145		2.38294	1.22446		2.38195	1.02083		2.38509	1.06224		2.38519	1.17203		2.38271	0.72353		2.38476	0.39535		2.3848	0.40166		2.3828	0.39098		2.38497	0.43101		2.38525	1.75492		2.38505	2.01206		2.38504	1.95826		2.38494	2.05832		2.38491	1.62185
2.3656	1.1153		2.38785	1.22565		2.38698	1.02143		2.39006	1.06389		2.39025	1.17246		2.38762	0.72468		2.38973	0.39736		2.38978	0.40286		2.3878	0.39309		2.38995	0.43234		2.39024	1.75968		2.39003	2.01605		2.39003	1.96201		2.38996	2.06		2.38992	1.62769
2.37063	1.11604		2.39282	1.22686		2.39198	1.02204		2.39508	1.06564		2.39533	1.17289		2.39254	0.72601		2.3947	0.39927		2.39475	0.40405		2.39279	0.39533		2.39492	0.43384		2.39527	1.7645		2.39505	2.02012		2.39507	1.96597		2.39502	2.0618		2.39498	1.6337
2.3756	1.11675		2.39783	1.22805		2.39696	1.02248		2.40013	1.06743		2.40038	1.17332		2.39753	0.72751		2.39967	0.40108		2.39972	0.40525		2.39777	0.39747		2.3999	0.43543		2.40032	1.76913		2.40009	2.02432		2.40013	1.96991		2.40011	2.06381		2.40007	1.6397
2.38054	1.11752		2.40287	1.22932		2.40192	1.02292		2.40517	1.06925		2.40539	1.17371		2.4026	0.72906		2.40465	0.40295		2.4047	0.40619		2.40277	0.39967		2.40489	0.43718		2.40535	1.77384		2.40511	2.02837		2.40517	1.97359		2.40517	2.06569		2.40515	1.64553
2.38548	1.11833		2.4079	1.2305		2.40689	1.02348		2.41018	1.07103		2.41035	1.17412		2.40774	0.73073		2.40964	0.40476		2.40969	0.40706		2.40777	0.40176		2.4099	0.43891		2.41032	1.77869		2.41009	2.03237		2.41016	1.97723		2.41017	2.06729		2.41016	1.65135
2.39046	1.11916		2.4129	1.23148		2.41189	1.02418		2.41514	1.0727		2.41531	1.17463		2.41287	0.73255		2.41464	0.40673		2.41469	0.40802		2.41277	0.40376		2.41492	0.44067		2.41525	1.78335		2.41502	2.03662		2.41508	1.98091		2.4151	2.06874		2.4151	1.65702
2.39546	1.11992		2.41787	1.23258		2.4169	1.02493		2.42009	1.07442		2.42028	1.17507		2.41794	0.73437		2.41965	0.40874		2.41971	0.40901		2.41778	0.40561		2.41995	0.44245		2.42017	1.7881		2.41992	2.04081		2.41996	1.9846		2.42	2.06994		2.42	1.6625
2.40047	1.12061		2.42282	1.23368		2.42193	1.02558		2.42504	1.07609		2.42527	1.17542		2.42293	0.73592		2.42466	0.41068		2.42472	0.40987		2.42279	0.40713		2.42498	0.44444		2.42511	1.7929		2.42484	2.04484		2.42485	1.98813		2.4249	2.07088		2.4249	1.66797
2.40547	1.12144		2.42778	1.23467		2.42696	1.0263		2.43002	1.07779		2.43027	1.17572		2.42788	0.7374		2.42967	0.41273		2.42974	0.41056		2.42779	0.40829		2.42999	0.44656		2.4301	1.79764		2.42982	2.04893		2.42981	1.99174		2.42985	2.07155		2.42986	1.67344
2.41047	1.12227		2.43277	1.23566		2.43197	1.02688		2.43503	1.07938		2.43527	1.17597		2.43284	0.7386		2.4347	0.41478		2.43476	0.41116		2.4328	0.40955		2.435	0.44882		2.43513	1.80235		2.43485	2.05306		2.43483	1.9954		2.43485	2.07232		2.43486	1.67876
2.41547	1.12316		2.43778	1.2368		2.43698	1.02742		2.44007	1.08106		2.44026	1.17631		2.43783	0.7395		2.43973	0.41696		2.43978	0.41172		2.43781	0.4112		2.44001	0.45098		2.44017	1.80716		2.43991	2.05706		2.43988	1.99909		2.43988	2.0732		2.4399	1.68412
2.42048	1.12387		2.44281	1.23793		2.44199	1.02799		2.44515	1.08281		2.44525	1.1767		2.44288	0.74031		2.44474	0.41907		2.44477	0.41238		2.44281	0.41299		2.44502	0.45308		2.4452	1.81191		2.44496	2.06106		2.44493	2.00273		2.44491	2.07428		2.44494	1.68949
2.42551	1.12454		2.44787	1.23897		2.447	1.02857		2.45023	1.08453		2.45025	1.17713		2.44796	0.74112		2.44973	0.42114		2.44975	0.41323		2.44779	0.41477		2.45	0.45508		2.4502	1.8167		2.44997	2.06527		2.44995	2.00641		2.44992	2.07569		2.44995	1.69476
2.43054	1.12522		2.45294	1.24013		2.45197	1.02903		2.45529	1.08635		2.45527	1.17753		2.453	0.74188		2.45474	0.42321		2.45475	0.41422		2.45276	0.4168		2.45497	0.45718		2.45516	1.82154		2.45494	2.06936		2.45493	2.00999		2.4549	2.07723		2.45494	1.7
2.43555	1.12581		2.45799	1.24124		2.45691	1.02956		2.46033	1.08813		2.4603	1.17792		2.45797	0.74276		2.45977	0.4251		2.45978	0.41531		2.45776	0.41888		2.45999	0.45936		2.46011	1.8263		2.45989	2.07338		2.45991	2.01352		2.45987	2.07886		2.45992	1.70536
2.44053	1.12643		2.46304	1.24221		2.46182	1.03		2.46535	1.08987		2.46532	1.17834		2.46288	0.74375		2.46481	0.42703		2.46482	0.41657		2.4628	0.4208		2.46503	0.46159		2.46507	1.83082		2.46483	2.07756		2.46489	2.0171		2.46486	2.08051		2.46489	1.71076
2.4455	1.12709		2.46807	1.24323		2.46674	1.03041		2.47034	1.09149		2.47032	1.1787		2.46778	0.74462		2.46983	0.42891		2.46985	0.41794		2.46785	0.42274		2.47007	0.46385		2.47004	1.8353		2.46978	2.08164		2.46988	2.02057		2.46985	2.08225		2.46986	1.71596
2.45049	1.12769		2.47308	1.24424		2.4717	1.03102		2.47531	1.09312		2.47532	1.17906		2.47271	0.74549		2.47483	0.43068		2.47486	0.41931		2.47288	0.42473		2.4751	0.46619		2.47504	1.83994		2.47476	2.08542		2.47488	2.02395		2.47487	2.0838		2.47486	1.72125
2.45549	1.12838		2.47807	1.2451		2.47673	1.03168		2.4803	1.0947		2.48031	1.17948		2.4777	0.74631		2.47981	0.43246		2.47985	0.42082		2.47789	0.42651		2.4801	0.46846		2.48007	1.84464		2.47978	2.08949		2.47989	2.02741		2.47989	2.08513		2.47988	1.72666
2.4605	1.12911		2.48307	1.24608		2.48182	1.0322		2.48531	1.09636		2.48532	1.17985		2.48273	0.74706		2.48477	0.43433		2.48481	0.42238		2.48287	0.42835		2.48505	0.47068		2.48513	1.8493		2.48483	2.09359		2.4849	2.03087		2.48491	2.08623		2.48491	1.73205
2.46549	1.12974		2.48809	1.247		2.48694	1.03265		2.49033	1.09801		2.49033	1.18019		2.48776	0.74779		2.48973	0.43615		2.48979	0.42398		2.48782	0.43047		2.48999	0.47296		2.49021	1.85416		2.48992	2.09756		2.48991	2.03411		2.48992	2.08679		2.48994	1.73751
2.47046	1.13032		2.49309	1.24798		2.49202	1.03319		2.49533	1.09956		2.49533	1.18049		2.49277	0.74862		2.49473	0.43795		2.49482	0.42574		2.49281	0.43251		2.49496	0.47519		2.49528	1.85883		2.495	2.10175		2.49492	2.0376		2.49493	2.08698		2.49496	1.74301
2.47541	1.13092		2.49807	1.24889		2.49703	1.0337		2.50031	1.10114		2.50031	1.18084		2.49775	0.74953		2.49977	0.43979		2.49988	0.42755		2.49785	0.43454		2.49997	0.47726		2.50033	1.86388		2.50007	2.10582		2.49994	2.04129		2.49994	2.08717		2.49997	1.74855
2.48035	1.13142		2.50302	1.24981		2.50197	1.03414		2.50525	1.10264		2.50526	1.18124		2.50271	0.75051		2.50485	0.44146		2.50496	0.42925		2.50294	0.43686		2.50503	0.47939		2.50537	1.86844		2.50512	2.10976		2.50497	2.0449		2.50495	2.08733		2.50498	1.75406
2.48533	1.13191		2.50795	1.25082		2.50686	1.03462		2.51016	1.10418		2.5102	1.18152		2.50768	0.75181		2.5099	0.44317		2.51	0.43106		2.50803	0.43915		2.51011	0.48157		2.51037	1.8732		2.51013	2.11364		2.50999	2.0484		2.50996	2.08734		2.50998	1.75959
2.49037	1.1325		2.51286	1.25164		2.51178	1.03512		2.51508	1.10565		2.51514	1.18183		2.51268	0.75322		2.51489	0.44484		2.51498	0.43285		2.51307	0.44117		2.51515	0.48374		2.51533	1.8778		2.5151	2.11744		2.51499	2.0518		2.51497	2.08748		2.51497	1.76509
2.49546	1.13309		2.51779	1.25234		2.51676	1.03569		2.52006	1.10714		2.52011	1.18218		2.51772	0.75461		2.51982	0.44656		2.51988	0.43455		2.51804	0.44339		2.52013	0.48576		2.5203	1.88227		2.52007	2.12136		2.52001	2.05518		2.51998	2.08799		2.51998	1.7704
2.50054	1.13363		2.52279	1.25323		2.52181	1.03623		2.5251	1.10874		2.52513	1.18253		2.52276	0.75604		2.52471	0.4482		2.52477	0.43622		2.52293	0.44558		2.52506	0.48775		2.5253	1.88681		2.52506	2.12509		2.52505	2.05841		2.52503	2.08885		2.52502	1.7757
2.50558	1.13419		2.52784	1.25411		2.52689	1.03682		2.53018	1.11038		2.53019	1.18288		2.52779	0.75752		2.52963	0.44994		2.52969	0.43782		2.52782	0.44759		2.52998	0.48969		2.53033	1.89154		2.53008	2.12881		2.53009	2.06171		2.53008	2.08988		2.53007	1.78113
2.51056	1.13474		2.53293	1.25496		2.53194	1.03734		2.53526	1.11195		2.53524	1.18329		2.5328	0.75884		2.53461	0.45177		2.53467	0.43927		2.53275	0.44964		2.53493	0.4916		2.53534	1.89621		2.53509	2.13273		2.53512	2.06513		2.53512	2.09105		2.53511	1.78652
2.51549	1.13531		2.53801	1.25596		2.53694	1.03771		2.54029	1.11351		2.54026	1.18375		2.53779	0.76007		2.53965	0.45347		2.5397	0.44068		2.53773	0.45186		2.53993	0.49363		2.54032	1.90081		2.54008	2.13646		2.54011	2.06843		2.54013	2.09226		2.54012	1.79198
2.52041	1.13581		2.54304	1.25695		2.54189	1.03817		2.54526	1.11507		2.54523	1.18421		2.54276	0.76105		2.54472	0.45513		2.54475	0.44218		2.54276	0.4539		2.54499	0.49579		2.54526	1.90547		2.54503	2.1402		2.54508	2.07163		2.54509	2.09328		2.54509	1.79752
2.52538	1.1364		2.54802	1.25778		2.54684	1.03859		2.55019	1.11654		2.55018	1.18465		2.54772	0.76184		2.54975	0.45687		2.54978	0.44361		2.54778	0.45582		2.55004	0.49783		2.55018	1.90993		2.54996	2.144		2.55002	2.0749		2.55003	2.0943		2.55004	1.80285
2.5304	1.13697		2.55297	1.25859		2.55181	1.03908		2.55514	1.11798		2.55516	1.18508		2.55269	0.7625		2.55472	0.4586		2.55474	0.44503		2.55277	0.45791		2.55502	0.49983		2.55512	1.91435		2.5549	2.1477		2.55498	2.07816		2.55496	2.0953		2.555	1.80801
2.53547	1.13742		2.55793	1.25942		2.55683	1.03953		2.56013	1.11939		2.56019	1.18558		2.55766	0.76296		2.55964	0.4602		2.55966	0.44651		2.55769	0.45986		2.55994	0.50185		2.5601	1.91905		2.55988	2.15133		2.55996	2.08134		2.55993	2.09619		2.55998	1.81325
2.54053	1.13792		2.56291	1.26031		2.56188	1.03998		2.56517	1.12084		2.56528	1.186		2.56264	0.76305		2.56456	0.46192		2.56459	0.44784		2.56262	0.4617		2.56483	0.50394		2.56515	1.92383		2.5649	2.15501		2.56499	2.0846		2.56496	2.09715		2.565	1.81861
2.54555	1.13838		2.56792	1.26106		2.56692	1.04042		2.57024	1.12237		2.57038	1.18644		2.56763	0.76297		2.56952	0.46368		2.56956	0.44915		2.56758	0.46359		2.56977	0.50613		2.57024	1.92842		2.56997	2.15876		2.57004	2.08787		2.57003	2.09829		2.57006	1.82383
2.55051	1.13882		2.57296	1.26185		2.57191	1.0409		2.57528	1.12394		2.57545	1.18694		2.57263	0.76298		2.57453	0.46558		2.57459	0.45057		2.5726	0.4655		2.57476	0.50835		2.57534	1.933		2.57503	2.16238		2.57508	2.09101		2.57509	2.09947		2.5751	1.82907
2.55545	1.13936		2.57798	1.26259		2.57685	1.04146		2.58026	1.12553		2.58045	1.18733		2.57766	0.76299		2.5796	0.46775		2.57967	0.45213		2.57768	0.46741		2.57982	0.51061		2.58039	1.93759		2.58007	2.16585		2.58009	2.09414		2.5801	2.10059		2.58009	1.83434
2.5604	1.13992		2.58294	1.26328		2.58178	1.04199		2.58518	1.12701		2.58537	1.18771		2.58268	0.76292		2.58468	0.46992		2.58475	0.4536		2.5828	0.46936		2.58493	0.51283		2.58536	1.94195		2.58505	2.16944		2.58504	2.09732		2.58504	2.10185		2.58502	1.83957
2.5654	1.14048		2.58787	1.26418		2.58674	1.04243		2.59008	1.12849		2.59028	1.18811		2.5877	0.76286		2.5897	0.47204		2.58977	0.45521		2.58788	0.47132		2.59001	0.515		2.5903	1.94628		2.59001	2.17296		2.58996	2.10035		2.58996	2.10333		2.58992	1.84447
2.57046	1.14094		2.5928	1.26509		2.59176	1.04278		2.59501	1.12994		2.59521	1.18846		2.59271	0.76263		2.59467	0.4741		2.59473	0.45678		2.59289	0.47315		2.595	0.51711		2.59523	1.95071		2.59498	2.17622		2.5949	2.10327		2.5949	2.10481		2.59485	1.84962
2.57555	1.14133		2.59776	1.26596		2.59684	1.0432		2.59999	1.1314		2.6002	1.18889		2.59772	0.76211		2.59961	0.47625		2.59967	0.45818		2.59782	0.47494		2.59995	0.51903		2.60019	1.95508		2.59996	2.17957		2.59988	2.1063		2.59988	2.10644		2.59983	1.85489
2.58061	1.14173		2.60276	1.26679		2.60194	1.04362		2.60503	1.13276		2.60525	1.1894		2.60273	0.76148		2.60458	0.47833		2.60464	0.4595		2.60275	0.4768		2.60489	0.52104		2.60518	1.95941		2.60497	2.18309		2.60491	2.10954		2.60491	2.10809		2.60488	1.86027
2.58561	1.14216		2.60782	1.26762		2.60702	1.04408		2.6101	1.13418		2.61032	1.18988		2.60777	0.76058		2.60961	0.48047		2.60966	0.46072		2.6077	0.47856		2.60986	0.5231		2.61021	1.9638		2.61	2.18641		2.60996	2.11259		2.60997	2.10942		2.60996	1.86573
2.59057	1.14266		2.6129	1.26831		2.61205	1.04454		2.61516	1.13561		2.61535	1.19031		2.61283	0.75896		2.6147	0.48263		2.61473	0.46198		2.61272	0.48016		2.61489	0.52502		2.61524	1.96812		2.61502	2.18972		2.61501	2.11558		2.61503	2.11032		2.61504	1.87131
2.59551	1.14316		2.61793	1.26902		2.61703	1.04503		2.62016	1.13697		2.62034	1.19079		2.61791	0.75672		2.61982	0.48479		2.61983	0.46333		2.6178	0.48186		2.61996	0.52683		2.62023	1.9722		2.62	2.19322		2.62002	2.11867		2.62003	2.11112		2.62006	1.87662
2.60047	1.14357		2.62292	1.26979		2.62199	1.04543		2.62513	1.13835		2.62529	1.19135		2.62295	0.75428		2.62492	0.48702		2.62493	0.46486		2.62292	0.48344		2.62505	0.52864		2.62518	1.97627		2.62494	2.19643		2.62497	2.12154		2.62498	2.11197		2.62502	1.88167
2.60548	1.14408		2.62787	1.27058		2.62696	1.04584		2.6301	1.13979		2.63025	1.19179		2.62792	0.75145		2.62994	0.48931		2.62995	0.46645		2.628	0.48507		2.6301	0.53035		2.63012	1.98039		2.62987	2.19952		2.62991	2.1243		2.62991	2.11285		2.62994	1.88667
2.61052	1.14446		2.63282	1.27134		2.63197	1.04639		2.63508	1.1412		2.63525	1.19229		2.63284	0.74871		2.63489	0.49152		2.63491	0.46814		2.633	0.48677		2.63507	0.53212		2.63509	1.98446		2.63482	2.2026		2.63486	2.12716		2.63486	2.11396		2.63487	1.89169
2.61555	1.1447		2.6378	1.27206		2.63698	1.0468		2.64012	1.14252		2.6403	1.19278		2.63771	0.74656		2.63981	0.49366		2.63983	0.46993		2.63794	0.4886		2.64001	0.53396		2.64011	1.98846		2.63984	2.20568		2.63986	2.12995		2.63985	2.11548		2.63984	1.8966
2.62056	1.14503		2.64285	1.27281		2.64197	1.04724		2.6452	1.14387		2.64537	1.19327		2.6426	0.74504		2.64476	0.49599		2.64478	0.47179		2.64287	0.49043		2.64496	0.53568		2.64517	1.99251		2.64491	2.20873		2.6449	2.13263		2.64489	2.11728		2.64486	1.90166
2.62554	1.1454		2.64793	1.27346		2.64693	1.04764		2.65028	1.14519		2.65043	1.19378		2.64755	0.74411		2.64974	0.49827		2.64977	0.4737		2.64782	0.49219		2.64995	0.53743		2.65024	1.99645		2.65001	2.21186		2.64996	2.1354		2.64996	2.1193		2.64991	1.9068
2.6305	1.14583		2.65301	1.27417		2.65187	1.04803		2.65533	1.14652		2.65545	1.19433		2.6526	0.74375		2.65474	0.50051		2.65478	0.47559		2.65281	0.49404		2.65499	0.53937		2.65527	2.00021		2.65506	2.21498		2.655	2.13818		2.65499	2.12158		2.65495	1.91186
2.63548	1.14629		2.65805	1.27496		2.6568	1.04832		2.66032	1.1479		2.66041	1.19485		2.6577	0.74384		2.65973	0.5029		2.6598	0.4774		2.65782	0.49584		2.66003	0.54133		2.66023	2.00399		2.66004	2.21788		2.65999	2.14079		2.65998	2.12388		2.65994	1.91684
2.64049	1.14661		2.66304	1.2757		2.66174	1.04864		2.66528	1.14928		2.66535	1.19526		2.6628	0.74404		2.66472	0.50534		2.6648	0.47915		2.66283	0.49767		2.66506	0.54338		2.66517	2.00783		2.66498	2.22068		2.66496	2.14339		2.66495	2.12599		2.66491	1.92206
2.6455	1.14701		2.668	1.27637		2.66672	1.04907		2.67024	1.15079		2.6703	1.19564		2.66787	0.74431		2.66971	0.50769		2.66977	0.48093		2.66783	0.49942		2.67006	0.54553		2.6701	2.01166		2.66991	2.22376		2.66992	2.14617		2.66991	2.12801		2.66987	1.92725
2.65052	1.14748		2.67296	1.277		2.67172	1.0494		2.67521	1.1523		2.67529	1.19615		2.67288	0.74459		2.67469	0.51014		2.67475	0.48271		2.67282	0.50105		2.67505	0.54788		2.67508	2.01549		2.67486	2.22671		2.6749	2.14888		2.67489	2.13008		2.67487	1.93241
2.65553	1.14795		2.67794	1.27763		2.67673	1.04973		2.68019	1.15373		2.6803	1.19667		2.67785	0.74472		2.67969	0.51269		2.67975	0.4844		2.67782	0.50258		2.68004	0.55033		2.68012	2.01932		2.67987	2.22955		2.67992	2.15141		2.67993	2.13205		2.67991	1.93749
2.66053	1.14838		2.68294	1.2782		2.68175	1.0501		2.68518	1.15508		2.68531	1.19712		2.68282	0.74465		2.68471	0.51513		2.68477	0.48603		2.68283	0.50407		2.68506	0.55275		2.68521	2.02295		2.68493	2.23258		2.68497	2.15409		2.685	2.13401		2.68499	1.9425
2.6655	1.14877		2.68795	1.27881		2.68677	1.05048		2.69017	1.15647		2.69032	1.19756		2.68782	0.74467		2.68975	0.51757		2.68981	0.4876		2.68786	0.50569		2.69009	0.55511		2.69029	2.02649		2.69	2.2356		2.69002	2.1568		2.69007	2.13609		2.69005	1.94746
2.67045	1.14914		2.69295	1.27946		2.69179	1.05086		2.69517	1.15787		2.69531	1.19802		2.69288	0.74451		2.69478	0.52002		2.69485	0.4892		2.69289	0.50733		2.69511	0.5574		2.69532	2.03003		2.69504	2.23838		2.69503	2.15933		2.69508	2.13817		2.69507	1.95224
2.67539	1.14949		2.69794	1.28009		2.69682	1.05124		2.70018	1.15936		2.70028	1.19847		2.69795	0.74426		2.6998	0.52232		2.69988	0.49084		2.69791	0.50895		2.7001	0.55962		2.70031	2.03357		2.70004	2.24119		2.7	2.16186		2.70004	2.14015		2.70003	1.95701
2.68036	1.14979		2.70294	1.28074		2.70186	1.05159		2.7052	1.16086		2.70525	1.199		2.703	0.74416		2.70481	0.52451		2.70488	0.49241		2.7029	0.51063		2.70506	0.56193		2.70527	2.03705		2.70502	2.24405		2.70497	2.16442		2.70498	2.14244		2.70499	1.96172
2.68534	1.15006		2.70795	1.28137		2.70688	1.05194		2.71023	1.16237		2.71024	1.1995		2.70798	0.74432		2.70984	0.52674		2.7099	0.49404		2.7079	0.51238		2.71004	0.56427		2.71024	2.04062		2.71001	2.24695		2.70996	2.16693		2.70993	2.14485		2.70996	1.96646
2.69034	1.15047		2.71297	1.28199		2.71189	1.05234		2.71526	1.16391		2.71524	1.19998		2.7129	0.74458		2.71487	0.52905		2.71493	0.49576		2.71292	0.51423		2.71506	0.56658		2.71524	2.04434		2.71501	2.24978		2.71498	2.16949		2.71493	2.14725		2.71497	1.97127
2.69537	1.15097		2.718	1.28258		2.71688	1.05266		2.72028	1.16523		2.72023	1.20052		2.71777	0.74484		2.71989	0.53135		2.71995	0.49746		2.71795	0.51611		2.7201	0.56883		2.72024	2.04793		2.72002	2.25261		2.72003	2.17214		2.71998	2.14967		2.71999	1.97605
2.70041	1.15145		2.72301	1.28324		2.72188	1.05294		2.72526	1.16651		2.7252	1.20101		2.72266	0.74508		2.72489	0.53366		2.72495	0.49912		2.72298	0.51807		2.72512	0.57107		2.72524	2.05143		2.72503	2.25529		2.72506	2.17466		2.72503	2.15209		2.72503	1.98066
2.70546	1.15192		2.728	1.28393		2.7269	1.05337		2.73023	1.1678		2.73018	1.20145		2.72761	0.74523		2.72986	0.53594		2.72991	0.50075		2.72797	0.52013		2.73012	0.57326		2.73022	2.05507		2.73	2.25772		2.73008	2.17706		2.73008	2.15441		2.73005	1.9853
2.71049	1.15244		2.73298	1.28462		2.73194	1.0538		2.73521	1.16904		2.73516	1.20186		2.7326	0.74565		2.73479	0.53814		2.73484	0.50233		2.73293	0.52225		2.73508	0.57541		2.7352	2.05865		2.73497	2.26012		2.73508	2.17946		2.7351	2.15658		2.73506	1.99006
2.71551	1.15289		2.73797	1.28526		2.737	1.05419		2.74021	1.1704		2.74014	1.20231		2.73763	0.74641		2.7397	0.54016		2.73976	0.504		2.73787	0.52433		2.74001	0.57749		2.74019	2.06213		2.73995	2.2626		2.74008	2.18194		2.74011	2.15884		2.74006	1.99472
2.72051	1.1532		2.74297	1.28588		2.74202	1.05476		2.74522	1.17173		2.74513	1.20283		2.74266	0.74748		2.74464	0.54232		2.74471	0.50566		2.7428	0.52635		2.74494	0.57956		2.74521	2.06582		2.74496	2.26502		2.7451	2.18435		2.74513	2.16115		2.74509	1.99923
2.72552	1.15351		2.74797	1.2864		2.747	1.05522		2.75021	1.17305		2.75014	1.20342		2.74766	0.74887		2.74965	0.54448		2.74971	0.50738		2.74777	0.52808		2.74991	0.58159		2.75024	2.06965		2.74999	2.26732		2.75012	2.18673		2.75014	2.16341		2.75012	2.00387
2.73052	1.15379		2.75296	1.28689		2.75193	1.05554		2.75518	1.17438		2.75517	1.20401		2.75264	0.75051		2.7547	0.5467		2.75476	0.50915		2.7528	0.52962		2.75493	0.58354		2.75528	2.07328		2.75504	2.2697		2.75513	2.1892		2.75513	2.16558		2.75514	2.00861
2.73555	1.15407		2.75793	1.28739		2.75686	1.05586		2.76013	1.17576		2.7602	1.20454		2.7576	0.75224		2.75976	0.54898		2.7598	0.51075		2.75785	0.53132		2.75997	0.58542		2.76031	2.07684		2.76007	2.27193		2.76013	2.19164		2.76011	2.16766		2.76014	2.01319
2.74061	1.15447		2.76288	1.2879		2.76181	1.05615		2.76507	1.17714		2.76525	1.20498		2.76256	0.75398		2.76479	0.55118		2.76481	0.51229		2.76289	0.53318		2.76499	0.58736		2.7653	2.08035		2.76508	2.2739		2.7651	2.19371		2.76507	2.16956		2.7651	2.01772
2.74569	1.15484		2.76782	1.28844		2.76681	1.05647		2.77003	1.17844		2.77031	1.20544		2.76754	0.75573		2.76977	0.55333		2.76978	0.51376		2.76787	0.53505		2.76999	0.58948		2.77027	2.08372		2.77007	2.27596		2.77006	2.19579		2.77002	2.17142		2.77003	2.02223
2.75074	1.1551		2.7728	1.28898		2.77188	1.05673		2.77505	1.17983		2.77539	1.20595		2.77254	0.75754		2.7747	0.55544		2.77471	0.5153		2.77281	0.53696		2.77495	0.59167		2.77525	2.08707		2.77505	2.278		2.77503	2.19789		2.77498	2.17352		2.77498	2.02667
2.75573	1.15546		2.77782	1.28958		2.77696	1.05696		2.78012	1.18123		2.78047	1.20645		2.77756	0.75946		2.77962	0.5576		2.77963	0.51696		2.77771	0.53902		2.77988	0.59381		2.78026	2.09053		2.78006	2.27993		2.78001	2.19988		2.77997	2.17574		2.77996	2.03126
2.76065	1.15581		2.7829	1.29016		2.782	1.05728		2.78521	1.18252		2.78554	1.20694		2.78262	0.76145		2.78459	0.55977		2.78461	0.51875		2.78263	0.54097		2.78484	0.59604		2.78528	2.09415		2.78507	2.28182		2.78502	2.20194		2.78497	2.17795		2.78497	2.036
2.76553	1.15616		2.78797	1.29074		2.78699	1.0577		2.79026	1.18392		2.79055	1.20733		2.78769	0.76339		2.78962	0.56199		2.78966	0.52059		2.78764	0.54305		2.78987	0.59841		2.79028	2.0977		2.79007	2.28372		2.79	2.20404		2.78997	2.18022		2.78998	2.04058
2.77041	1.15659		2.79302	1.29134		2.79194	1.05813		2.79525	1.18535		2.7955	1.20767		2.79276	0.76532		2.79471	0.56408		2.79476	0.52242		2.79272	0.54535		2.79496	0.60074		2.79524	2.10124		2.79502	2.28549		2.79495	2.20619		2.79494	2.18244		2.79496	2.045
2.77535	1.15696		2.798	1.29183		2.79689	1.05854		2.80018	1.18665		2.80042	1.20806		2.79783	0.76727		2.79977	0.56608		2.79985	0.52419		2.79783	0.54775		2.80006	0.6031		2.80017	2.10473		2.79993	2.28712		2.79988	2.20827		2.79987	2.18454		2.79991	2.04953
2.78036	1.15738		2.80293	1.29223		2.80186	1.05894		2.80511	1.18795		2.80536	1.20851		2.80288	0.76936		2.8048	0.56816		2.80488	0.52587		2.80291	0.55016		2.80511	0.60543		2.80509	2.10796		2.80483	2.28882		2.80479	2.21042		2.80479	2.18671		2.80484	2.05392
2.78543	1.15777		2.80786	1.29271		2.80689	1.05924		2.81007	1.18925		2.81033	1.209		2.8079	0.77146		2.80977	0.57025		2.80984	0.52745		2.80792	0.55261		2.81011	0.60771		2.81004	2.11119		2.80977	2.29052		2.80974	2.2126		2.80973	2.1891		2.80979	2.05821
2.7905	1.15818		2.81283	1.29318		2.81195	1.05956		2.8151	1.19047		2.81535	1.20947		2.81288	0.77341		2.81471	0.57225		2.81478	0.52894		2.81287	0.5551		2.81506	0.60994		2.81505	2.11454		2.81477	2.292		2.81475	2.21478		2.81474	2.19156		2.8148	2.06267
2.79554	1.15857		2.81787	1.29365		2.81699	1.0598		2.82018	1.19176		2.82038	1.2098		2.81785	0.7754		2.81966	0.57422		2.81973	0.53037		2.81781	0.55734		2.82001	0.61222		2.82012	2.11783		2.81984	2.29366		2.81982	2.21714		2.81981	2.19389		2.81987	2.06738
2.80053	1.1589		2.82294	1.29417		2.82199	1.06004		2.82525	1.19318		2.82537	1.21019		2.82285	0.77745		2.82466	0.57627		2.82473	0.53186		2.82277	0.55962		2.82499	0.61443		2.82519	2.12115		2.82492	2.29527		2.82492	2.21956		2.8249	2.19639		2.82494	2.07205
2.8055	1.15929		2.82799	1.29474		2.82694	1.06034		2.83028	1.19446		2.83033	1.21063		2.82787	0.77953		2.82972	0.57828		2.8298	0.53342		2.82779	0.56192		2.83001	0.61663		2.83023	2.12464		2.82998	2.29658		2.82998	2.22187		2.82998	2.19891		2.82999	2.07664
2.81049	1.15963		2.83299	1.29527		2.83185	1.06067		2.83524	1.19567		2.83525	1.21103		2.83289	0.78161		2.83481	0.58024		2.8349	0.535		2.83287	0.56413		2.83506	0.61883		2.83521	2.12805		2.83497	2.29792		2.83499	2.22414		2.835	2.20132		2.83498	2.08123
2.81552	1.15996		2.83795	1.29581		2.83677	1.061		2.84017	1.19695		2.84018	1.21143		2.83788	0.78365		2.83987	0.5822		2.83995	0.53662		2.83796	0.56624		2.84011	0.62096		2.84014	2.13128		2.83991	2.29936		2.83996	2.22653		2.83997	2.20377		2.83992	2.08575
2.82059	1.16034		2.84288	1.29639		2.84174	1.06127		2.84511	1.19821		2.84514	1.21192		2.84284	0.78563		2.84486	0.58422		2.84495	0.53818		2.84299	0.56845		2.8451	0.62302		2.84507	2.13442		2.84483	2.30069		2.84491	2.22884		2.84492	2.20621		2.84486	2.09025
2.82567	1.16072		2.84784	1.29688		2.84675	1.06156		2.85011	1.19951		2.85017	1.21237		2.84777	0.78758		2.84981	0.58636		2.84989	0.53969		2.84797	0.57071		2.85005	0.62513		2.85006	2.13762		2.84981	2.30201		2.8499	2.23099		2.8499	2.20847		2.84984	2.09483
2.83071	1.16108		2.85286	1.29729		2.85179	1.06191		2.85517	1.2008		2.85525	1.21281		2.85272	0.78943		2.85475	0.58854		2.85485	0.54113		2.85292	0.5728		2.85498	0.62729		2.85512	2.14087		2.85486	2.30341		2.85495	2.23324		2.85494	2.21078		2.85489	2.09951
2.83568	1.16153		2.85793	1.29773		2.85685	1.06224		2.86027	1.20208		2.86033	1.21326		2.85772	0.79128		2.85974	0.59066		2.85984	0.54264		2.85789	0.57489		2.85996	0.62944		2.86023	2.14412		2.85998	2.30493		2.86004	2.23559		2.86003	2.21321		2.85999	2.10412
2.8406	1.16186		2.86302	1.29813		2.86189	1.06251		2.86534	1.20336		2.86538	1.21367		2.86276	0.79319		2.86477	0.59272		2.86487	0.54412		2.86291	0.57699		2.86501	0.63168		2.86534	2.14743		2.8651	2.30638		2.86512	2.23768		2.86512	2.21562		2.8651	2.10871
2.84548	1.1622		2.86807	1.29859		2.86689	1.06276		2.87035	1.2046		2.87036	1.21408		2.86785	0.79517		2.86983	0.59488		2.86993	0.54566		2.86797	0.57916		2.8701	0.63396		2.87039	2.15068		2.87016	2.3078		2.87016	2.23975		2.87016	2.21791		2.87015	2.11324
2.85039	1.16254		2.87306	1.29914		2.87186	1.06307		2.8753	1.20589		2.87529	1.21447		2.87293	0.79727		2.87487	0.59701		2.87496	0.54726		2.87303	0.58128		2.8752	0.63609		2.87537	2.15381		2.87514	2.30944		2.87514	2.24191		2.87513	2.22017		2.87514	2.11762
2.85535	1.16277		2.87801	1.29966		2.87682	1.06339		2.88023	1.20713		2.88021	1.21488		2.87795	0.79946		2.87986	0.59905		2.87993	0.54886		2.87805	0.58346		2.88026	0.63821		2.88031	2.15692		2.88008	2.31106		2.88008	2.24398		2.88007	2.22251		2.88008	2.12196
2.86034	1.16297		2.88295	1.30023		2.88178	1.06373		2.88517	1.20832		2.88517	1.21526		2.88289	0.80159		2.8848	0.60096		2.88486	0.55045		2.88299	0.58554		2.88523	0.64045		2.88524	2.16009		2.88501	2.31254		2.88503	2.24598		2.88502	2.22478		2.88503	2.12638
2.86537	1.16317		2.88791	1.30077		2.88676	1.06389		2.89017	1.20951		2.89019	1.21557		2.8878	0.80358		2.88973	0.60273		2.88978	0.55219		2.8879	0.58752		2.89014	0.64268		2.89022	2.16314		2.88998	2.31427		2.89	2.24806		2.89	2.22696		2.89002	2.13088
2.87039	1.16347		2.89292	1.30126		2.89175	1.0642		2.89522	1.21067		2.89524	1.21599		2.89271	0.80557		2.89469	0.60472		2.89473	0.55407		2.8928	0.58963		2.89505	0.64486		2.89524	2.16624		2.895	2.31613		2.89501	2.25015		2.89502	2.22921		2.89505	2.13526
2.87538	1.16376		2.89796	1.3016		2.89676	1.06449		2.90028	1.21173		2.9003	1.21639		2.89765	0.80754		2.8997	0.60664		2.89973	0.55594		2.89775	0.59172		2.89998	0.64714		2.90029	2.16946		2.90005	2.31791		2.90005	2.25217		2.90007	2.23159		2.90009	2.1397
2.88034	1.16394		2.903	1.30195		2.90178	1.0649		2.90532	1.21282		2.90533	1.21678		2.90265	0.8095		2.90473	0.60841		2.90476	0.55786		2.90275	0.59356		2.90495	0.64936		2.90532	2.1725		2.90508	2.31986		2.90507	2.25422		2.90508	2.23394		2.9051	2.14424
2.88531	1.16425		2.90801	1.30233		2.90679	1.06527		2.9103	1.21393		2.9103	1.21725		2.90769	0.81147		2.90977	0.61007		2.90979	0.55978		2.90778	0.59527		2.90994	0.65143		2.91029	2.17545		2.91005	2.32168		2.91005	2.25632		2.91004	2.23642		2.91004	2.14874
2.8903	1.16459		2.91298	1.30273		2.91179	1.06562		2.91525	1.215		2.91524	1.21756		2.91273	0.81353		2.91477	0.61161		2.9148	0.56157		2.91282	0.5969		2.91494	0.65349		2.91523	2.17852		2.91498	2.32339		2.91499	2.25826		2.91496	2.23881		2.91494	2.15305
2.89532	1.16484		2.91795	1.30319		2.9168	1.06604		2.9202	1.21613		2.92018	1.21779		2.91772	0.81569		2.91975	0.61321		2.91978	0.5634		2.91783	0.5984		2.91994	0.65568		2.92016	2.18159		2.9199	2.32514		2.91993	2.2603		2.91988	2.24107		2.91986	2.1574
2.90035	1.16516		2.92292	1.30363		2.92181	1.06632		2.92518	1.21731		2.92512	1.21812		2.92267	0.81777		2.9247	0.61494		2.92474	0.56535		2.92281	0.59986		2.92493	0.65786		2.92513	2.18463		2.92487	2.32706		2.9249	2.26244		2.92485	2.24342		2.92483	2.16182
2.90539	1.16549		2.92793	1.30401		2.92682	1.06653		2.93019	1.21853		2.93009	1.21852		2.92761	0.81986		2.92965	0.61685		2.92969	0.56734		2.92778	0.60148		2.9299	0.65994		2.93016	2.18771		2.92989	2.3292		2.92992	2.26441		2.92988	2.24592		2.92986	2.16616
2.91043	1.16561		2.93294	1.30433		2.93184	1.06678		2.93521	1.21957		2.93509	1.21888		2.93259	0.82196		2.93462	0.61874		2.93466	0.56925		2.93274	0.6032		2.93487	0.66216		2.93524	2.19084		2.93497	2.33118		2.93497	2.26633		2.93496	2.24838		2.93494	2.17053
2.91546	1.16579		2.93795	1.3048		2.9369	1.06706		2.94022	1.22073		2.94012	1.21923		2.93762	0.824		2.93963	0.62063		2.93966	0.57114		2.93773	0.60493		2.93986	0.66439		2.94031	2.19395		2.94006	2.33335		2.94002	2.26839		2.94004	2.25071		2.94003	2.17499
2.92049	1.16609		2.94296	1.30531		2.94195	1.06736		2.94523	1.22193		2.94516	1.21954		2.94269	0.82595		2.94465	0.62248		2.94469	0.57294		2.94275	0.60672		2.94486	0.6666		2.94535	2.19689		2.94512	2.3358		2.94505	2.27052		2.9451	2.25311		2.94509	2.17937
2.92552	1.16647		2.94795	1.30565		2.94698	1.06775		2.95022	1.22296		2.95021	1.21984		2.94777	0.82797		2.94966	0.62434		2.94972	0.57475		2.94777	0.60851		2.94986	0.66876		2.95035	2.19988		2.95012	2.33809		2.95005	2.27249		2.95011	2.2555		2.95011	2.18372
2.93054	1.1668		2.95294	1.30608		2.95197	1.068		2.95519	1.22407		2.95527	1.22024		2.9528	0.82987		2.95468	0.6261		2.95474	0.57663		2.95278	0.61019		2.95485	0.67082		2.95531	2.20282		2.95507	2.34025		2.95503	2.27449		2.95509	2.25779		2.9551	2.18814
2.93554	1.16701		2.95791	1.30651		2.95694	1.0683		2.96015	1.2252		2.96033	1.22073		2.95777	0.8317		2.9597	0.62789		2.95976	0.57851		2.95778	0.61198		2.95986	0.67291		2.96027	2.20573		2.96001	2.34252		2.96002	2.27661		2.96006	2.2602		2.96009	2.19255
2.94053	1.16717		2.96289	1.30683		2.96189	1.06865		2.96513	1.22633		2.96538	1.22112		2.9627	0.83348		2.96472	0.62974		2.96477	0.58033		2.96279	0.61388		2.9649	0.67509		2.96524	2.20883		2.96498	2.34473		2.96503	2.27858		2.96506	2.26266		2.96509	2.19676
2.94554	1.16733		2.96787	1.30724		2.96685	1.06902		2.97011	1.22735		2.97039	1.22154		2.96764	0.83536		2.96974	0.63163		2.96978	0.58232		2.96779	0.61581		2.96994	0.67732		2.97024	2.21193		2.96996	2.34686		2.97005	2.28051		2.97008	2.26497		2.97011	2.20094
2.95055	1.16756		2.97284	1.30774		2.97184	1.06937		2.97509	1.2284		2.97538	1.22198		2.97262	0.83742		2.97475	0.63359		2.97478	0.5844		2.9728	0.61776		2.97497	0.67941		2.97524	2.21482		2.97496	2.349		2.97508	2.28251		2.97509	2.2672		2.97512	2.20506
2.95556	1.16778		2.97781	1.30804		2.97688	1.06973		2.98007	1.22946		2.98037	1.22234		2.97768	0.8395		2.97976	0.63556		2.97977	0.58634		2.9778	0.61979		2.98	0.68149		2.98023	2.21763		2.97996	2.35116		2.98008	2.28441		2.98008	2.26949		2.9801	2.20901
2.96057	1.16807		2.9828	1.30841		2.98196	1.07008		2.98506	1.23051		2.98537	1.22266		2.98277	0.84156		2.98475	0.63754		2.98476	0.58825		2.98279	0.62182		2.98501	0.68352		2.98522	2.22048		2.98496	2.35327		2.98507	2.28626		2.98505	2.27169		2.98506	2.21289
2.96557	1.16828		2.98781	1.30888		2.98702	1.07034		2.99006	1.2315		2.99038	1.22303		2.98785	0.84363		2.98975	0.63945		2.98976	0.59024		2.98777	0.62361		2.99	0.68555		2.99019	2.22326		2.98994	2.35548		2.99005	2.28814		2.99001	2.27386		2.99002	2.21686
2.97055	1.16851		2.99285	1.30928		2.99204	1.07064		2.99507	1.23266		2.99537	1.2234		2.99287	0.84569		2.99477	0.6415		2.99478	0.59216		2.99277	0.62546		2.99499	0.68762		2.99516	2.22603		2.99492	2.35774		2.99502	2.29018		2.99496	2.27605		2.99496	2.22092
2.97551	1.16868		2.99788	1.30966		2.997	1.07091		3.00008	1.23383		3.00035	1.22378		2.99783	0.84772		2.99981	0.64356		2.99984	0.59402		2.99781	0.62729		3	0.68975		3.00015	2.22899		2.99991	2.36007		3	2.29214		2.99993	2.27836		2.99992	2.22503
2.9805	1.16879		3.00291	1.31012		3.00191	1.0712		3.0051	1.23481		3.00531	1.2242		3.00277	0.84975		3.00487	0.64547		3.00492	0.59586		3.00287	0.6291		3.00505	0.69184		3.00515	2.23198		3.00492	2.36237		3.00499	2.29402		3.00493	2.28066		3.00491	2.22921
2.98553	1.16903		3.00792	1.31073		3.00682	1.07143		3.01012	1.23585		3.01026	1.2246		3.00771	0.85172		3.0099	0.64744		3.00997	0.59771		3.00795	0.63092		3.0101	0.69395		3.01017	2.2349		3.00993	2.36473		3.00997	2.29595		3.00993	2.28294		3.00991	2.23326
2.99059	1.16925		3.01292	1.31122		3.01176	1.07176		3.01514	1.23684		3.01524	1.22491		3.01269	0.85372		3.01488	0.64941		3.01497	0.59947		3.01298	0.63265		3.01513	0.69615		3.01518	2.23771		3.01494	2.36702		3.01494	2.29773		3.01492	2.28521		3.01491	2.23712
2.99567	1.16951		3.01792	1.3116		3.01674	1.0721		3.02018	1.23773		3.02026	1.22523		3.01771	0.85568		3.01982	0.65135		3.0199	0.60125		3.01796	0.63419		3.02012	0.69831		3.02019	2.24059		3.01993	2.36894		3.0199	2.29949		3.01989	2.2873		3.01989	2.24091
3.00073	1.16979		3.02294	1.31199		3.02179	1.07241		3.02524	1.23868		3.02532	1.22561		3.02274	0.85762		3.02472	0.65321		3.02479	0.60302		3.02289	0.63591		3.02505	0.70044		3.02521	2.24331		3.02494	2.37103		3.02489	2.30137		3.02488	2.28933		3.02489	2.24474
3.00571	1.17002		3.028	1.31236		3.02687	1.07264		3.03033	1.23983		3.0304	1.22608		3.02777	0.85956		3.02963	0.65508		3.02969	0.60477		3.02779	0.63772		3.02995	0.7027		3.03023	2.2459		3.02994	2.37322		3.0299	2.30332		3.02988	2.29155		3.0299	2.24864
3.01063	1.17023		3.03308	1.3127		3.03191	1.07291		3.03542	1.24094		3.03545	1.22636		3.0328	0.86145		3.03459	0.65705		3.03466	0.6067		3.0327	0.63951		3.03488	0.70488		3.03523	2.24866		3.03494	2.37532		3.03492	2.30521		3.0349	2.29375		3.03491	2.25259
3.01553	1.17041		3.03815	1.31318		3.03689	1.07323		3.04045	1.24203		3.04044	1.22667		3.03782	0.86338		3.03963	0.65908		3.0397	0.60865		3.03768	0.64145		3.03987	0.70696		3.04023	2.2515		3.03993	2.37749		3.03995	2.30709		3.03992	2.29581		3.03993	2.25661
3.02045	1.17061		3.04317	1.31357		3.04184	1.0735		3.04542	1.24304		3.04539	1.22716		3.04285	0.86532		3.04473	0.66102		3.04479	0.6105		3.04274	0.64355		3.04494	0.70913		3.04521	2.25426		3.04492	2.37967		3.04496	2.30897		3.04494	2.29786		3.04494	2.26059
3.02541	1.17082		3.04813	1.3139		3.04679	1.07372		3.05034	1.24396		3.05033	1.22743		3.04788	0.86729		3.04982	0.663		3.04988	0.61234		3.04785	0.6456		3.05005	0.71129		3.05018	2.25702		3.04989	2.38179		3.04996	2.31073		3.04995	2.30001		3.04995	2.26449
3.03042	1.17101		3.05303	1.31422		3.05177	1.07402		3.05524	1.24485		3.05528	1.2277		3.05289	0.86928		3.05486	0.66502		3.05491	0.61403		3.05294	0.64772		3.05513	0.71333		3.05515	2.25973		3.05488	2.38382		3.05496	2.31242		3.05495	2.30203		3.05495	2.26844
3.03547	1.17119		3.05792	1.31455		3.0568	1.07437		3.06018	1.2457		3.06025	1.22807		3.05789	0.87118		3.05983	0.66698		3.05988	0.61566		3.05798	0.64984		3.06015	0.71537		3.06014	2.26223		3.05988	2.38599		3.05997	2.31417		3.05996	2.30406		3.05996	2.2724
3.0405	1.17143		3.06285	1.31488		3.06187	1.07467		3.06516	1.24665		3.06527	1.22846		3.06286	0.87311		3.06476	0.66897		3.06481	0.61739		3.06295	0.65192		3.06513	0.71751		3.06517	2.26466		3.06492	2.38824		3.06501	2.31588		3.06501	2.30613		3.06501	2.27621
3.04546	1.17158		3.06784	1.31519		3.06692	1.07497		3.07019	1.24753		3.0703	1.22887		3.06781	0.87497		3.0697	0.67098		3.06975	0.61907		3.06789	0.65397		3.07008	0.71961		3.07024	2.26732		3.06999	2.39036		3.07008	2.31762		3.07008	2.30824		3.07009	2.28008
3.05039	1.17184		3.07287	1.31559		3.07193	1.07536		3.07521	1.24849		3.07532	1.22931		3.07277	0.87677		3.07469	0.67288		3.07475	0.62069		3.07285	0.65614		3.07505	0.7216		3.07532	2.26997		3.07507	2.3926		3.07516	2.31942		3.07515	2.31027		3.07517	2.28412
3.05531	1.17211		3.07791	1.31601		3.07689	1.07564		3.08021	1.24948		3.08028	1.2297		3.07775	0.87874		3.07974	0.67478		3.07979	0.62238		3.07785	0.65819		3.08006	0.72376		3.08038	2.27255		3.08012	2.39485		3.08019	2.32121		3.08019	2.31227		3.08022	2.28806
3.06026	1.1723		3.08293	1.31631		3.08185	1.076		3.08517	1.25033		3.08521	1.22993		3.08273	0.88075		3.08481	0.6768		3.08486	0.62415		3.08289	0.6601		3.0851	0.72589		3.08538	2.27505		3.08511	2.397		3.08514	2.32281		3.08515	2.31424		3.08519	2.29174
3.06527	1.17245		3.08792	1.31672		3.08682	1.07631		3.09011	1.25122		3.09014	1.23023		3.0877	0.88256		3.08986	0.67888		3.08991	0.62592		3.08794	0.66198		3.09015	0.728		3.09033	2.27745		3.09005	2.39898		3.09004	2.32429		3.09006	2.31611		3.09009	2.29532
3.07033	1.1726		3.0929	1.3172		3.09184	1.07661		3.09508	1.25221		3.0951	1.23064		3.09266	0.88435		3.09485	0.68091		3.0949	0.62762		3.09295	0.66378		3.09515	0.73021		3.09525	2.27976		3.09498	2.40113		3.09493	2.32584		3.09495	2.31791		3.09497	2.29888
3.07541	1.17276		3.0979	1.31759		3.09691	1.07695		3.10011	1.25313		3.10012	1.231		3.09761	0.88624		3.09979	0.68294		3.09984	0.62942		3.09791	0.6655		3.10009	0.73244		3.10021	2.28219		3.09993	2.40327		3.09987	2.32738		3.09987	2.31978		3.09989	2.30233
3.08044	1.173		3.10294	1.31796		3.10199	1.0773		3.10519	1.25398		3.10519	1.23133		3.10256	0.88802		3.10472	0.68493		3.10477	0.63126		3.10284	0.66734		3.10501	0.73463		3.10523	2.28466		3.10495	2.40534		3.10488	2.32887		3.10487	2.32168		3.10487	2.3059
3.08543	1.17332		3.10801	1.3184		3.10702	1.07768		3.11028	1.25491		3.11025	1.2318		3.10754	0.88985		3.10966	0.68681		3.10971	0.63307		3.10777	0.66922		3.10992	0.73683		3.11031	2.28712		3.11002	2.40757		3.10995	2.33056		3.10994	2.32365		3.10994	2.30959
3.0904	1.17361		3.11309	1.31872		3.112	1.07798		3.11535	1.25594		3.11526	1.23222		3.11258	0.89172		3.11465	0.68852		3.1147	0.63492		3.11273	0.67108		3.11488	0.73907		3.11539	2.28947		3.11511	2.40994		3.11506	2.33242		3.11502	2.32581		3.11503	2.31324
3.09538	1.17382		3.11814	1.31911		3.11694	1.07828		3.12035	1.25689		3.12023	1.23259		3.11765	0.89359		3.11967	0.69027		3.11972	0.63656		3.11774	0.67305		3.11988	0.74139		3.12042	2.29189		3.12016	2.41219		3.12012	2.3342		3.12008	2.32801		3.12009	2.31696
3.10041	1.17398		3.12312	1.31954		3.12188	1.07856		3.12529	1.25769		3.12517	1.23304		3.12275	0.89545		3.12472	0.69204		3.12477	0.63819		3.12279	0.67509		3.12493	0.74374		3.1254	2.2943		3.12516	2.4143		3.12513	2.33584		3.12507	2.32999		3.12509	2.32073
3.10549	1.17417		3.12805	1.31988		3.12685	1.07892		3.13019	1.25851		3.13013	1.23345		3.12781	0.89722		3.12975	0.69391		3.1298	0.63994		3.12785	0.67703		3.12998	0.74616		3.13034	2.29661		3.13011	2.41655		3.13009	2.33747		3.13004	2.33203		3.13006	2.32445
3.11059	1.17431		3.13294	1.32017		3.13184	1.0793		3.13512	1.25939		3.13513	1.23381		3.13281	0.89895		3.13475	0.69584		3.13481	0.64168		3.13289	0.679		3.135	0.74849		3.1353	2.29893		3.13506	2.41858		3.13506	2.33905		3.13501	2.33414		3.13502	2.328
3.11567	1.17455		3.13786	1.32049		3.13685	1.07962		3.14009	1.2602		3.14019	1.23411		3.13775	0.90059		3.13972	0.69759		3.13979	0.64339		3.13788	0.68113		3.13998	0.75077		3.14029	2.30125		3.14004	2.42051		3.14007	2.3405		3.14003	2.33617		3.14002	2.33171
3.12069	1.17481		3.14282	1.32085		3.14186	1.07994		3.14511	1.26108		3.14528	1.2345		3.14268	0.90234		3.1447	0.6993		3.14476	0.6451		3.14284	0.68333		3.14494	0.75311		3.14531	2.30351		3.14506	2.42257		3.14512	2.34193		3.1451	2.33809		3.14507	2.33542
3.12565	1.17496		3.14783	1.32112		3.14687	1.08023		3.15015	1.26192		3.15036	1.23481		3.14764	0.90412		3.14968	0.70096		3.14974	0.64682		3.1478	0.6856		3.14989	0.75544		3.15033	2.30568		3.1501	2.42458		3.15018	2.34341		3.15018	2.34015		3.15013	2.33896
3.13057	1.17517		3.15285	1.3214		3.1519	1.08054		3.15518	1.26267		3.15538	1.23517		3.15267	0.90579		3.15467	0.70255		3.15471	0.64848		3.15277	0.68791		3.15486	0.75777		3.15534	2.30785		3.15512	2.42649		3.15522	2.34492		3.15524	2.34213		3.15519	2.34248
3.1355	1.17542		3.15787	1.32182		3.15694	1.08085		3.16018	1.26353		3.16035	1.23559		3.15774	0.90764		3.15967	0.70414		3.1597	0.65018		3.15776	0.69015		3.15984	0.76016		3.1603	2.30996		3.16008	2.42851		3.16019	2.34646		3.16022	2.34396		3.1602	2.34598
3.14046	1.17566		3.16284	1.32223		3.16198	1.08115		3.16513	1.26443		3.1653	1.23605		3.16282	0.90955		3.16466	0.70595		3.16469	0.65183		3.16274	0.69235		3.16485	0.76248		3.16521	2.31193		3.16499	2.43051		3.16508	2.34783		3.16513	2.34586		3.16513	2.34922
3.14545	1.17587		3.16779	1.32256		3.167	1.08143		3.17006	1.26525		3.17027	1.23636		3.16786	0.91125		3.16965	0.70779		3.16968	0.65339		3.16772	0.69473		3.16988	0.76459		3.1701	2.31394		3.16988	2.4324		3.16994	2.34917		3.16999	2.3478		3.17002	2.35228
3.15045	1.17606		3.17274	1.32292		3.172	1.08176		3.175	1.26597		3.17526	1.23672		3.17286	0.91304		3.17463	0.70965		3.17468	0.65492		3.17271	0.69704		3.17492	0.7667		3.17501	2.31596		3.17479	2.43421		3.17482	2.35051		3.17486	2.34964		3.17491	2.35538
3.15547	1.17626		3.17771	1.32322		3.17696	1.0821		3.17996	1.26671		3.18027	1.23709		3.17781	0.91486		3.17963	0.71146		3.17968	0.65637		3.1777	0.6992		3.17996	0.76903		3.17997	2.31795		3.17975	2.43619		3.17977	2.35188		3.17978	2.35147		3.17984	2.35833
3.16048	1.17642		3.18271	1.32353		3.1819	1.08232		3.18497	1.26748		3.18529	1.23742		3.18277	0.91657		3.18465	0.71319		3.18469	0.65759		3.1827	0.70157		3.18499	0.77154		3.185	2.32001		3.18476	2.43809		3.18477	2.35338		3.18475	2.35343		3.18481	2.36122
3.16548	1.17661		3.18775	1.3239		3.18685	1.08261		3.19	1.26829		3.19029	1.23777		3.18776	0.91832		3.18968	0.71501		3.18972	0.65864		3.18773	0.70408		3.19003	0.77397		3.19006	2.32225		3.18981	2.4399		3.18981	2.35482		3.18977	2.35528		3.1898	2.3642
3.17049	1.17677		3.19281	1.32428		3.19184	1.0829		3.19505	1.26912		3.19529	1.23817		3.1928	0.92017		3.19471	0.71684		3.19474	0.65976		3.19278	0.70641		3.19506	0.7763		3.19513	2.32448		3.19486	2.4418		3.19485	2.35619		3.19481	2.35721		3.19481	2.36732
3.1755	1.17695		3.19788	1.32476		3.19685	1.08331		3.20012	1.27008		3.20029	1.23857		3.19786	0.92194		3.19972	0.71866		3.19974	0.66098		3.1978	0.70874		3.20004	0.77853		3.20017	2.32661		3.19991	2.44372		3.19987	2.35777		3.19984	2.35935		3.19982	2.37032
3.18052	1.17712		3.20294	1.32513		3.20186	1.08367		3.20518	1.271		3.2053	1.239		3.2029	0.92371		3.20474	0.72051		3.20477	0.66225		3.20281	0.71115		3.20502	0.78077		3.20518	2.32876		3.20493	2.44565		3.20486	2.35929		3.20485	2.36142		3.20481	2.3733
3.18554	1.17735		3.20798	1.32551		3.20684	1.08394		3.21025	1.27181		3.21034	1.23941		3.20787	0.9256		3.20978	0.72228		3.20982	0.66353		3.20784	0.71343		3.21003	0.78304		3.21017	2.33094		3.20994	2.44758		3.20985	2.3606		3.20986	2.36344		3.2098	2.37633
3.19056	1.17755		3.21301	1.32593		3.2118	1.08426		3.2153	1.27262		3.21538	1.23979		3.21279	0.9275		3.21483	0.72409		3.21489	0.66486		3.2129	0.71564		3.21507	0.78531		3.21516	2.33294		3.21494	2.44951		3.21484	2.36201		3.21486	2.36551		3.21481	2.37941
3.19558	1.17765		3.21803	1.32623		3.21675	1.08468		3.22032	1.2734		3.2204	1.24011		3.2177	0.92923		3.21987	0.72605		3.21995	0.66622		3.21796	0.71801		3.2201	0.78758		3.22015	2.33476		3.21993	2.45131		3.21985	2.36344		3.21987	2.36765		3.21982	2.38241
3.20062	1.17781		3.22303	1.3265		3.22171	1.08498		3.22531	1.27422		3.2254	1.24042		3.22266	0.93099		3.22487	0.72796		3.22496	0.66755		3.223	0.72022		3.22512	0.78998		3.22515	2.33664		3.22492	2.45294		3.22487	2.36476		3.22489	2.36953		3.22485	2.38542
3.20565	1.17788		3.22801	1.32678		3.22671	1.08525		3.2303	1.27491		3.23038	1.24077		3.22768	0.93279		3.22984	0.7298		3.22994	0.669		3.22801	0.72233		3.23013	0.79247		3.23015	2.33852		3.22991	2.45469		3.22989	2.36611		3.22992	2.37123		3.22989	2.3884
3.21066	1.17803		3.23301	1.32707		3.23177	1.08561		3.23531	1.27563		3.23538	1.24115		3.23275	0.93437		3.23478	0.73178		3.23488	0.67043		3.23298	0.72461		3.2351	0.79484		3.23516	2.34034		3.23491	2.45651		3.23492	2.36745		3.23495	2.37303		3.23493	2.39127
3.21562	1.17824		3.23802	1.32735		3.23686	1.0859		3.24032	1.27636		3.24039	1.24152		3.23783	0.93608		3.23973	0.73373		3.23981	0.67191		3.23792	0.72683		3.24006	0.79709		3.24018	2.34222		3.23992	2.45825		3.23995	2.36868		3.23997	2.37493		3.23998	2.39411
3.22055	1.17837		3.24303	1.32773		3.24192	1.08626		3.24531	1.27715		3.24539	1.24193		3.24289	0.93784		3.24472	0.73569		3.24479	0.67348		3.24287	0.72896		3.24504	0.79942		3.2452	2.3442		3.24493	2.46006		3.24499	2.37004		3.24499	2.37677		3.24502	2.39692
3.22547	1.1785		3.24803	1.32811		3.24693	1.08657		3.25028	1.27795		3.25037	1.24238		3.2479	0.93943		3.24977	0.73766		3.24982	0.67499		3.24787	0.7311		3.25006	0.80174		3.25024	2.34615		3.24996	2.46197		3.25003	2.37154		3.25001	2.37866		3.25007	2.39975
3.23039	1.17863		3.25302	1.32839		3.25188	1.08694		3.25522	1.27869		3.25531	1.2428		3.25288	0.94095		3.25486	0.73961		3.25489	0.67636		3.25291	0.73336		3.25511	0.80412		3.25527	2.34803		3.25499	2.46366		3.25506	2.37291		3.25504	2.38061		3.2551	2.4025
3.23536	1.17886		3.25798	1.32872		3.25678	1.08727		3.26014	1.27944		3.26023	1.2432		3.25785	0.94264		3.25992	0.74163		3.25994	0.67787		3.25797	0.73545		3.26018	0.80655		3.26029	2.34986		3.26001	2.46533		3.26007	2.37424		3.26005	2.38238		3.2601	2.40524
3.24038	1.17916		3.26293	1.32912		3.26172	1.08752		3.26509	1.28013		3.26514	1.24355		3.26284	0.94412		3.26493	0.74363		3.26495	0.67945		3.26301	0.73764		3.26521	0.80895		3.26527	2.35146		3.265	2.46706		3.26505	2.37556		3.26504	2.38417		3.26507	2.40785
3.24545	1.17936		3.2679	1.32949		3.26672	1.08784		3.2701	1.28085		3.2701	1.24388		3.26784	0.94559		3.26987	0.74558		3.26988	0.68109		3.26799	0.7399		3.27017	0.81123		3.27026	2.35301		3.26999	2.46857		3.27005	2.37683		3.27004	2.38603		3.27004	2.41017
3.25051	1.17959		3.27291	1.32985		3.2718	1.08815		3.27516	1.2816		3.27511	1.24424		3.27283	0.94726		3.27477	0.74741		3.27479	0.68277		3.27291	0.74195		3.27507	0.81362		3.27526	2.35457		3.27501	2.47014		3.27507	2.37804		3.27505	2.38777		3.27504	2.41245
3.25552	1.1799		3.27797	1.3303		3.27691	1.08851		3.28025	1.28238		3.28016	1.24463		3.2778	0.94883		3.27969	0.74931		3.27972	0.68456		3.27782	0.74398		3.27996	0.81591		3.28027	2.35622		3.28002	2.47173		3.28011	2.37941		3.28008	2.38947		3.28007	2.41477
3.26047	1.1801		3.28305	1.33059		3.28198	1.08885		3.28534	1.28321		3.28521	1.24505		3.28276	0.9503		3.28467	0.75129		3.2847	0.68636		3.28277	0.74619		3.28489	0.818		3.28528	2.35781		3.28503	2.4734		3.28513	2.38089		3.28511	2.3913		3.28509	2.417
3.26538	1.18018		3.28812	1.33099		3.28698	1.08918		3.29038	1.28403		3.29024	1.24547		3.28772	0.95194		3.28969	0.7532		3.28974	0.68831		3.28777	0.74835		3.28989	0.82		3.29028	2.35939		3.29001	2.47514		3.29013	2.38225		3.29012	2.39313		3.29009	2.41925
3.2703	1.18026		3.29313	1.33134		3.29193	1.08947		3.29535	1.28491		3.29523	1.24593		3.29268	0.95358		3.29474	0.75509		3.2948	0.69033		3.29281	0.75039		3.29493	0.82201		3.29525	2.36091		3.29498	2.47669		3.29508	2.38353		3.29508	2.39475		3.29506	2.42155
3.27528	1.18039		3.29808	1.33162		3.29686	1.08972		3.30029	1.28558		3.30019	1.24636		3.29764	0.95502		3.29977	0.75703		3.29983	0.69217		3.29785	0.75267		3.29999	0.82402		3.30019	2.36227		3.29993	2.47836		3.30001	2.38492		3.30001	2.39647		3.30001	2.42392
3.28033	1.18056		3.303	1.33194		3.30181	1.08998		3.30523	1.2862		3.30516	1.24671		3.30261	0.95656		3.30474	0.75905		3.3048	0.69404		3.30286	0.75498		3.30501	0.82597		3.30515	2.36362		3.30489	2.48006		3.30495	2.38624		3.30494	2.39832		3.30496	2.42621
3.28545	1.18075		3.30793	1.33229		3.30682	1.09025		3.31019	1.28685		3.31019	1.24705		3.30758	0.95816		3.30967	0.76122		3.30972	0.69599		3.30782	0.75722		3.30998	0.82804		3.31015	2.36508		3.3099	2.48159		3.30991	2.38747		3.3099	2.40004		3.30994	2.42864
3.29056	1.181		3.31289	1.3327		3.31187	1.09058		3.3152	1.28759		3.31527	1.24756		3.31256	0.9596		3.31461	0.76339		3.31464	0.69789		3.31275	0.75945		3.31492	0.83015		3.3152	2.36668		3.31495	2.48324		3.31493	2.38886		3.31491	2.40166		3.31495	2.43117
3.29562	1.18131		3.3179	1.33305		3.31693	1.09088		3.32025	1.28833		3.32038	1.2481		3.31754	0.96095		3.31958	0.76532		3.31961	0.69989		3.3177	0.76161		3.31988	0.83217		3.32028	2.3684		3.32004	2.48513		3.31998	2.39026		3.31996	2.40343		3.32	2.43364
3.30062	1.18159		3.32294	1.33342		3.32193	1.09135		3.32528	1.28912		3.32546	1.2486		3.32255	0.96245		3.3246	0.76723		3.32464	0.70198		3.32268	0.76368		3.32487	0.83428		3.32538	2.37027		3.32514	2.48692		3.32504	2.39166		3.32502	2.40532		3.32505	2.43622
3.30559	1.18196		3.32796	1.33383		3.32689	1.09163		3.33025	1.28979		3.33047	1.24908		3.32757	0.96396		3.32969	0.76914		3.32973	0.70406		3.32772	0.76586		3.3299	0.83647		3.33042	2.37219		3.33017	2.48855		3.33007	2.39304		3.33004	2.40701		3.33006	2.43893
3.31057	1.18225		3.33293	1.33419		3.33182	1.09183		3.33517	1.29036		3.33541	1.24952		3.3326	0.96535		3.33478	0.77105		3.33483	0.70609		3.33281	0.76814		3.33498	0.83868		3.33539	2.3739		3.33513	2.49029		3.33504	2.39447		3.335	2.4087		3.33501	2.44149
3.31559	1.1824		3.33785	1.33451		3.33676	1.09215		3.34008	1.29102		3.34033	1.24991		3.33763	0.96696		3.33981	0.77297		3.33986	0.70826		3.33788	0.77015		3.34002	0.84081		3.34032	2.37566		3.34004	2.49188		3.33998	2.39583		3.33994	2.41038		3.33993	2.44392
3.32065	1.18258		3.34276	1.33478		3.34175	1.09252		3.34501	1.29172		3.34527	1.25032		3.34265	0.96849		3.34477	0.7749		3.34481	0.71038		3.34289	0.77224		3.34501	0.84289		3.34524	2.37743		3.34496	2.49339		3.34493	2.39699		3.34489	2.41203		3.34487	2.44641
3.32572	1.18285		3.3477	1.33515		3.34681	1.09287		3.34999	1.29242		3.35027	1.25074		3.34767	0.96986		3.34969	0.77687		3.34973	0.7123		3.34784	0.7744		3.34995	0.8449		3.35018	2.3791		3.34991	2.49489		3.34991	2.39832		3.34988	2.41365		3.34986	2.44881
3.33074	1.18295		3.3527	1.33541		3.3519	1.09323		3.35502	1.29311		3.35533	1.25115		3.35269	0.97129		3.35461	0.77877		3.35466	0.71433		3.35278	0.77652		3.3549	0.84698		3.35516	2.38077		3.35491	2.49643		3.35493	2.39967		3.35492	2.41536		3.3549	2.45107
3.3357	1.18309		3.35775	1.33572		3.35697	1.09354		3.36009	1.2939		3.36039	1.25155		3.35772	0.97274		3.35958	0.7807		3.35965	0.71654		3.35774	0.77849		3.35987	0.84913		3.36017	2.38254		3.35994	2.49786		3.35997	2.4009		3.35998	2.41706		3.35997	2.45343
3.34062	1.18324		3.36281	1.33604		3.36199	1.09383		3.36511	1.29463		3.36541	1.25201		3.36278	0.97419		3.36462	0.78262		3.36469	0.71868		3.36275	0.78052		3.36491	0.85127		3.36517	2.38428		3.36496	2.49939		3.36502	2.40231		3.36504	2.41877		3.36503	2.45584
3.34554	1.18336		3.36784	1.33649		3.36697	1.09423		3.37009	1.29525		3.37038	1.25243		3.36788	0.97573		3.36971	0.78451		3.36978	0.72074		3.36781	0.78249		3.36999	0.85337		3.37013	2.38606		3.36993	2.50098		3.37001	2.40372		3.37003	2.42046		3.37004	2.45822
3.35048	1.18347		3.37283	1.33694		3.37194	1.09456		3.37504	1.29592		3.37531	1.25279		3.37296	0.97731		3.37478	0.78642		3.37485	0.72276		3.37289	0.78435		3.37507	0.85537		3.37505	2.3879		3.37486	2.50245		3.37496	2.40494		3.37498	2.42214		3.37499	2.46055
3.35547	1.18364		3.3778	1.33734		3.37691	1.09488		3.38	1.29653		3.38024	1.25325		3.378	0.97874		3.37981	0.7883		3.37986	0.72468		3.37793	0.78619		3.38011	0.85738		3.37997	2.38986		3.37978	2.50377		3.3799	2.40611		3.3799	2.42367		3.37992	2.46289
3.3605	1.18389		3.38279	1.33765		3.38192	1.09519		3.385	1.29719		3.38522	1.25374		3.38297	0.98015		3.38477	0.79009		3.38481	0.72657		3.38289	0.78796		3.38508	0.85942		3.38492	2.39174		3.38473	2.5053		3.38486	2.40742		3.38485	2.42516		3.38486	2.46517
3.36552	1.18414		3.38782	1.33806		3.38693	1.09542		3.39007	1.29794		3.39026	1.25425		3.38788	0.98157		3.38971	0.79182		3.38974	0.72838		3.38782	0.78959		3.39002	0.8615		3.38993	2.39353		3.38972	2.50689		3.38985	2.40873		3.38984	2.42677		3.38985	2.46741
3.37051	1.1845		3.3929	1.33847		3.39193	1.09572		3.39518	1.29868		3.39533	1.25485		3.39278	0.98296		3.39468	0.79368		3.39471	0.73021		3.39276	0.79127		3.39495	0.86346		3.39499	2.39547		3.39478	2.5082		3.39489	2.41002		3.39488	2.42826		3.39489	2.46971
3.37547	1.18473		3.39801	1.33887		3.3969	1.09608		3.40028	1.29936		3.40039	1.25537		3.39772	0.98431		3.39968	0.79554		3.39971	0.73208		3.39774	0.79304		3.39993	0.86545		3.40009	2.39746		3.39986	2.50966		3.39993	2.41131		3.39993	2.42971		3.39994	2.47208
3.38041	1.18487		3.4031	1.33928		3.40186	1.09647		3.40534	1.29996		3.4054	1.25582		3.40272	0.98583		3.40472	0.79739		3.40475	0.73402		3.40277	0.79482		3.40493	0.8675		3.40515	2.3994		3.40491	2.51125		3.40493	2.41262		3.40494	2.43133		3.40494	2.47428
3.38537	1.18507		3.40812	1.33967		3.40681	1.09679		3.41033	1.30054		3.41036	1.2563		3.40777	0.98731		3.40976	0.79912		3.40979	0.73596		3.40781	0.79662		3.40996	0.8695		3.41017	2.4014		3.40992	2.5126		3.40989	2.41371		3.4099	2.43291		3.4099	2.47646
3.39037	1.18523		3.41309	1.34003		3.41175	1.09705		3.41528	1.30117		3.41531	1.25675		3.41282	0.98866		3.41479	0.80078		3.41482	0.73775		3.41284	0.7984		3.41497	0.87151		3.41516	2.40336		3.41489	2.51406		3.41482	2.41482		3.41483	2.43434		3.41484	2.47879
3.39539	1.18545		3.41802	1.34033		3.4167	1.09735		3.42022	1.30175		3.42027	1.25725		3.41784	0.99012		3.41981	0.8024		3.41984	0.73954		3.41786	0.8002		3.41999	0.87355		3.42014	2.40523		3.41986	2.51553		3.41977	2.41608		3.41978	2.43582		3.41978	2.48112
3.40041	1.1856		3.42295	1.34067		3.42167	1.09772		3.42519	1.30234		3.42525	1.25776		3.42281	0.99157		3.42483	0.80409		3.42486	0.74135		3.42288	0.80211		3.42501	0.87555		3.42514	2.4071		3.42487	2.51699		3.42477	2.41734		3.42476	2.4375		3.42477	2.48345
3.40542	1.18581		3.42791	1.34099		3.42666	1.09807		3.43018	1.30294		3.43023	1.25832		3.42775	0.99297		3.42986	0.80582		3.42989	0.74311		3.42792	0.80409		3.43005	0.87762		3.43019	2.4091		3.42994	2.51849		3.42983	2.41864		3.42982	2.43908		3.42982	2.486
3.41044	1.18602		3.4329	1.34133		3.43167	1.09847		3.43519	1.30348		3.43521	1.25887		3.43271	0.99445		3.43488	0.80745		3.43492	0.74481		3.43296	0.80613		3.43509	0.87985		3.43527	2.41099		3.43504	2.51995		3.43495	2.42001		3.43492	2.4406		3.43492	2.48862
3.41545	1.18626		3.43791	1.34176		3.43671	1.09888		3.4402	1.30415		3.44019	1.25945		3.43773	0.996		3.4399	0.80905		3.43995	0.74641		3.438	0.80828		3.44013	0.8821		3.44034	2.41284		3.44012	2.52142		3.44006	2.42127		3.44003	2.44208		3.44002	2.49119
3.42046	1.18655		3.44292	1.3421		3.44176	1.09919		3.44521	1.30482		3.44518	1.25992		3.4428	0.99749		3.4449	0.81072		3.44495	0.74805		3.44301	0.81048		3.44516	0.88421		3.44537	2.41476		3.44515	2.52263		3.44513	2.42234		3.44509	2.44352		3.44509	2.49374
3.42547	1.18679		3.44793	1.34236		3.44682	1.09945		3.45023	1.30544		3.45018	1.26039		3.44788	0.99896		3.44988	0.81232		3.44994	0.74962		3.448	0.81255		3.45015	0.88613		3.45034	2.41659		3.45013	2.52382		3.45013	2.42349		3.45009	2.445		3.45009	2.4963
3.43047	1.18701		3.45295	1.34276		3.45187	1.09977		3.45525	1.30602		3.4552	1.26089		3.45292	1.00054		3.45486	0.81392		3.45492	0.75133		3.45296	0.81444		3.45513	0.88812		3.45528	2.41836		3.45507	2.52514		3.4551	2.42476		3.45505	2.44648		3.45507	2.49879
3.43545	1.18722		3.45798	1.34327		3.45691	1.10014		3.46028	1.30655		3.46022	1.26145		3.45788	1.00203		3.45986	0.81552		3.45992	0.75299		3.45794	0.81654		3.4601	0.89018		3.46024	2.42017		3.46003	2.52633		3.46006	2.42589		3.46002	2.44794		3.46005	2.5013
3.44043	1.18751		3.463	1.34369		3.46192	1.10049		3.46531	1.30715		3.46525	1.26199		3.46277	1.00347		3.46489	0.81707		3.46494	0.75464		3.46295	0.81863		3.46511	0.89214		3.46523	2.4221		3.46501	2.52763		3.46505	2.42698		3.46502	2.44929		3.46504	2.50393
3.44541	1.18772		3.46801	1.34411		3.46691	1.10082		3.47033	1.30776		3.47026	1.26246		3.46764	1.00498		3.4699	0.81854		3.46995	0.75633		3.46797	0.82057		3.47013	0.89422		3.47025	2.42386		3.47002	2.52912		3.47005	2.42808		3.47003	2.45069		3.47005	2.50653
3.45042	1.18789		3.47302	1.34448		3.47192	1.10112		3.47532	1.30836		3.47526	1.26288		3.47256	1.00645		3.47488	0.81999		3.47492	0.7579		3.47299	0.82255		3.47513	0.89635		3.47527	2.42558		3.47503	2.53045		3.47505	2.42908		3.47505	2.45212		3.47506	2.50901
3.45544	1.18816		3.47801	1.34485		3.47694	1.10137		3.4803	1.30887		3.48026	1.26333		3.47755	1.00789		3.47982	0.82132		3.47985	0.7593		3.47797	0.82459		3.48009	0.89839		3.48027	2.42725		3.48004	2.5317		3.48006	2.42986		3.48006	2.45346		3.48007	2.51156
3.46047	1.18854		3.48302	1.34525		3.48198	1.10173		3.4853	1.30947		3.48526	1.26375		3.48261	1.00946		3.48474	0.82269		3.48477	0.76068		3.48291	0.82663		3.48502	0.90043		3.48526	2.42883		3.48504	2.53304		3.48506	2.4309		3.48507	2.45482		3.48507	2.51406
3.4655	1.18875		3.48805	1.34561		3.48701	1.10208		3.49032	1.30998		3.49028	1.26423		3.48769	1.01109		3.48966	0.82422		3.48968	0.76195		3.48782	0.82872		3.48993	0.90248		3.49025	2.43043		3.49005	2.53445		3.49008	2.43215		3.49009	2.45628		3.49009	2.5164
3.47051	1.18899		3.4931	1.34606		3.49201	1.10233		3.49533	1.31051		3.49529	1.26486		3.49275	1.01256		3.49461	0.82565		3.49463	0.76316		3.49272	0.83091		3.49486	0.90435		3.49525	2.43206		3.49507	2.53581		3.4951	2.4332		3.49511	2.4578		3.49512	2.51888
3.4755	1.18932		3.49812	1.34649		3.49695	1.10265		3.50031	1.31105		3.5003	1.26537		3.49779	1.01409		3.49962	0.82709		3.49965	0.7644		3.49768	0.83304		3.49984	0.9063		3.50025	2.43374		3.5001	2.53714		3.50013	2.43435		3.50014	2.45913		3.50015	2.52141
3.4805	1.18958		3.5031	1.34693		3.50186	1.10293		3.50525	1.31147		3.50528	1.26588		3.50279	1.01561		3.50468	0.82851		3.50472	0.76541		3.5027	0.83508		3.50489	0.90845		3.50525	2.43536		3.50512	2.5385		3.50516	2.43558		3.50516	2.46049		3.50518	2.52377
3.48551	1.1899		3.50803	1.34731		3.50677	1.10334		3.51016	1.31197		3.51025	1.26644		3.50778	1.01705		3.50972	0.82999		3.50977	0.76638		3.50776	0.83722		3.50997	0.9105		3.51025	2.43693		3.51011	2.5397		3.51017	2.43657		3.51017	2.46189		3.51018	2.52583
3.49054	1.19024		3.51293	1.34756		3.51173	1.10376		3.51506	1.31249		3.51524	1.26704		3.51276	1.01859		3.51472	0.83135		3.51478	0.76728		3.5128	0.83929		3.51501	0.91245		3.51525	2.43856		3.51507	2.54093		3.51514	2.43743		3.51514	2.4631		3.51515	2.52779
3.4956	1.19058		3.51784	1.34782		3.51675	1.10413		3.52	1.31295		3.52024	1.26751		3.51775	1.02019		3.51969	0.83275		3.51974	0.76807		3.5178	0.84129		3.52001	0.91444		3.52024	2.44013		3.52002	2.542		3.52009	2.4383		3.5201	2.46433		3.52011	2.52976
3.50065	1.1909		3.52279	1.34815		3.52183	1.10452		3.525	1.31353		3.52528	1.26808		3.52274	1.02158		3.52462	0.83412		3.52466	0.7689		3.52276	0.84333		3.52495	0.91647		3.52526	2.4416		3.525	2.54317		3.52505	2.43919		3.52507	2.46571		3.52506	2.53166
3.50565	1.19123		3.5278	1.34859		3.52693	1.10497		3.53006	1.31412		3.53035	1.26872		3.52774	1.02298		3.52958	0.83536		3.52959	0.76986		3.52768	0.84546		3.52985	0.91836		3.53031	2.44312		3.53003	2.5443		3.53003	2.4401		3.53007	2.46708		3.53005	2.53363
3.5106	1.19158		3.53286	1.34903		3.532	1.10527		3.53513	1.31473		3.53541	1.2692		3.53274	1.02442		3.53459	0.83636		3.5346	0.77098		3.53264	0.84734		3.53479	0.9202		3.53535	2.44461		3.53508	2.54542		3.53503	2.44102		3.53509	2.46838		3.53504	2.53575
3.5155	1.19181		3.53792	1.3495		3.53701	1.10553		3.54017	1.31535		3.54044	1.2697		3.53775	1.02577		3.53967	0.83735		3.53969	0.77225		3.53767	0.84923		3.53981	0.92207		3.54035	2.44595		3.54011	2.54678		3.54002	2.44207		3.54008	2.46975		3.54003	2.53783
3.52041	1.192		3.54295	1.34992		3.54198	1.10584		3.54515	1.31581		3.54541	1.27028		3.54276	1.02712		3.54479	0.83816		3.54482	0.77369		3.54279	0.85119		3.54491	0.92396		3.54531	2.44731		3.54509	2.54796		3.54499	2.44302		3.54505	2.47109		3.54499	2.53989
3.52536	1.19227		3.54793	1.35027		3.54692	1.10615		3.55009	1.31615		3.55033	1.27067		3.54779	1.02848		3.54988	0.83873		3.54993	0.77525		3.54792	0.85316		3.55003	0.92582		3.55025	2.44854		3.55003	2.54898		3.54995	2.44387		3.54998	2.47228		3.54993	2.54205
3.53038	1.19247		3.55286	1.35057		3.55189	1.10655		3.55501	1.31658		3.55525	1.27113		3.55282	1.02979		3.5549	0.8392		3.55497	0.77673		3.55301	0.85528		3.55512	0.92759		3.55517	2.44974		3.55494	2.55008		3.55489	2.44472		3.55491	2.47348		3.55485	2.54427
3.53544	1.19274		3.55778	1.35098		3.5569	1.10685		3.55998	1.31699		3.56021	1.27165		3.55782	1.03108		3.55985	0.83952		3.55994	0.77818		3.55802	0.85741		3.56014	0.9293		3.56011	2.45084		3.55988	2.5511		3.55985	2.44554		3.55986	2.47479		3.5598	2.54645
3.54052	1.1931		3.56276	1.3514		3.56194	1.10715		3.56503	1.31755		3.56522	1.27218		3.5628	1.03248		3.56477	0.83956		3.56487	0.77966		3.56296	0.85941		3.56511	0.93094		3.5651	2.45194		3.56487	2.5521		3.56488	2.44638		3.56489	2.47599		3.56482	2.5488
3.54557	1.19355		3.56782	1.3518		3.56699	1.10739		3.57015	1.31811		3.57025	1.27273		3.56778	1.03387		3.56971	0.83932		3.56982	0.78107		3.56789	0.86129		3.57006	0.93279		3.57014	2.45305		3.56992	2.55325		3.56995	2.44741		3.56997	2.47723		3.5699	2.55129
3.55057	1.19405		3.57292	1.35228		3.572	1.10767		3.57527	1.31872		3.57528	1.27333		3.57277	1.03522		3.57471	0.83876		3.57481	0.78247		3.57284	0.86335		3.57504	0.93451		3.5752	2.45412		3.57499	2.55452		3.57502	2.44846		3.57505	2.47868		3.575	2.55379
3.55555	1.19451		3.57802	1.35285		3.57696	1.10788		3.58034	1.31929		3.58029	1.2739		3.57779	1.0366		3.57977	0.83782		3.57986	0.78401		3.57786	0.86532		3.58005	0.93621		3.58024	2.45527		3.58002	2.55586		3.58006	2.44933		3.58009	2.48011		3.58005	2.5562
3.56054	1.19489		3.58306	1.35326		3.58187	1.10818		3.58534	1.31983		3.58526	1.27443		3.58282	1.03804		3.58486	0.83664		3.58493	0.78561		3.58293	0.86717		3.58511	0.93799		3.58524	2.45635		3.58499	2.55702		3.58505	2.45017		3.58507	2.48137		3.58504	2.55867
3.56556	1.19515		3.58805	1.35356		3.58678	1.10851		3.5903	1.32037		3.59023	1.2749		3.58782	1.03933		3.58991	0.83528		3.58996	0.7871		3.588	0.86921		3.59016	0.93972		3.5902	2.45731		3.58991	2.55817		3.58998	2.45106		3.59	2.48258		3.58998	2.56094
3.57061	1.19536		3.59301	1.35399		3.59173	1.10885		3.59525	1.32085		3.59523	1.27543		3.5928	1.04056		3.59489	0.83363		3.59493	0.78865		3.59302	0.87125		3.59515	0.94126		3.59516	2.45831		3.59482	2.55922		3.5949	2.45178		3.59492	2.48383		3.5949	2.56319
3.57566	1.19563		3.59798	1.35442		3.59673	1.10918		3.60024	1.32139		3.60027	1.27595		3.59774	1.0419		3.5998	0.83222		3.59985	0.79032		3.59796	0.87328		3.60009	0.94292		3.60015	2.45937		3.59979	2.56008		3.59987	2.45247		3.59988	2.48505		3.59986	2.56553
3.58068	1.19603		3.603	1.35474		3.60178	1.10948		3.60529	1.32185		3.60535	1.27648		3.60268	1.04312		3.60471	0.83122		3.60476	0.79201		3.60287	0.87531		3.605	0.94483		3.6052	2.46034		3.60482	2.56118		3.60491	2.4533		3.60491	2.48632		3.6049	2.56796
3.58564	1.19642		3.60807	1.35504		3.60684	1.10981		3.61036	1.3222		3.61042	1.27723		3.60766	1.04437		3.60967	0.83061		3.60972	0.79383		3.60779	0.87736		3.60994	0.9465		3.61028	2.46135		3.60991	2.56234		3.61001	2.45423		3.61	2.48774		3.60999	2.57045
3.59053	1.1967		3.61315	1.35543		3.61188	1.11019		3.6154	1.32249		3.61545	1.27787		3.6127	1.04576		3.6147	0.83041		3.61473	0.79582		3.61277	0.87934		3.61495	0.9482		3.61536	2.46262		3.61501	2.56347		3.6151	2.45512		3.6151	2.48903		3.61509	2.57299
3.5954	1.19698		3.61819	1.35588		3.61688	1.11061		3.62038	1.32306		3.62041	1.27844		3.61778	1.04705		3.61977	0.83071		3.61978	0.79779		3.61781	0.88137		3.62001	0.94998		3.62039	2.46393		3.62006	2.56469		3.62015	2.45597		3.62015	2.49023		3.62014	2.57546
3.60029	1.19718		3.62317	1.35638		3.62185	1.111		3.62532	1.32353		3.62532	1.27896		3.62287	1.04825		3.62483	0.83135		3.62484	0.79983		3.62287	0.88348		3.6251	0.95158		3.62536	2.46526		3.62507	2.56579		3.62513	2.45686		3.62514	2.4915		3.62513	2.5779
3.60524	1.19746		3.6281	1.35694		3.62681	1.11125		3.63025	1.3239		3.63022	1.27944		3.62792	1.04948		3.62986	0.83202		3.62986	0.80191		3.62791	0.88547		3.63015	0.95317		3.63031	2.46667		3.63004	2.56678		3.63007	2.45746		3.63008	2.49277		3.63008	2.58024
3.61025	1.19772		3.63301	1.35741		3.63178	1.11165		3.63519	1.32443		3.63516	1.27991		3.63289	1.05078		3.63483	0.83274		3.63484	0.80412		3.63293	0.88741		3.63516	0.95485		3.63527	2.46819		3.63502	2.56762		3.63501	2.4581		3.63502	2.49398		3.63503	2.58248
3.61529	1.198		3.63795	1.35776		3.63675	1.11205		3.6402	1.32494		3.64014	1.28045		3.63782	1.05195		3.63977	0.83356		3.63981	0.80623		3.63791	0.88936		3.64012	0.95647		3.64028	2.46962		3.64003	2.56855		3.63998	2.45892		3.63998	2.49518		3.64001	2.58469
3.62032	1.19842		3.64294	1.3582		3.64174	1.11237		3.64524	1.32538		3.64516	1.28107		3.64275	1.05318		3.64472	0.83433		3.64478	0.80837		3.64288	0.89129		3.64507	0.95802		3.64534	2.47101		3.64508	2.56952		3.64501	2.45968		3.64499	2.49647		3.64504	2.58696
3.62533	1.19886		3.64796	1.35857		3.64675	1.11282		3.65029	1.32579		3.65019	1.28161		3.64772	1.05444		3.64971	0.83521		3.64978	0.81059		3.64786	0.89322		3.65003	0.95957		3.65042	2.47252		3.65016	2.57039		3.65007	2.46042		3.65003	2.49773		3.65009	2.58931
3.63033	1.19928		3.65298	1.35899		3.65178	1.11324		3.65531	1.32622		3.6552	1.28209		3.65273	1.05561		3.65471	0.83629		3.65479	0.81272		3.65286	0.89516		3.65503	0.96103		3.65548	2.47404		3.65522	2.57143		3.65511	2.46118		3.65505	2.49901		3.65511	2.59168
3.63533	1.19965		3.65796	1.35939		3.65681	1.11347		3.66028	1.3267		3.66017	1.28262		3.65777	1.05688		3.65973	0.83728		3.6598	0.81488		3.65788	0.89701		3.66004	0.96243		3.66047	2.47557		3.66021	2.57256		3.66009	2.46199		3.66003	2.50035		3.66008	2.59396
3.64033	1.2		3.66292	1.35984		3.66184	1.11374		3.6652	1.32712		3.66512	1.28325		3.6628	1.05819		3.66475	0.83838		3.66479	0.8169		3.6629	0.89894		3.66503	0.96394		3.6654	2.47713		3.66515	2.57344		3.66502	2.46273		3.66497	2.50164		3.665	2.59624
3.64535	1.20034		3.66785	1.36021		3.66688	1.11408		3.67013	1.32763		3.67008	1.28382		3.66778	1.05941		3.66975	0.83945		3.66978	0.81882		3.6679	0.9009		3.67	0.96549		3.67033	2.47873		3.67007	2.57423		3.66995	2.46338		3.66991	2.50276		3.66993	2.59864
3.65039	1.20058		3.67281	1.3606		3.67191	1.11441		3.67508	1.32818		3.67506	1.28437		3.6727	1.06054		3.67475	0.84041		3.67477	0.82081		3.67289	0.90289		3.67495	0.96694		3.67528	2.48028		3.67501	2.57515		3.67492	2.46417		3.67489	2.50397		3.6749	2.60114
3.65543	1.20083		3.67781	1.36102		3.67692	1.11468		3.68007	1.32865		3.68007	1.2849		3.67763	1.06181		3.67974	0.8414		3.67976	0.82284		3.67786	0.90481		3.67991	0.96854		3.68027	2.48184		3.68001	2.57605		3.67996	2.46501		3.67992	2.50536		3.67993	2.60357
3.66048	1.20119		3.68282	1.36154		3.68192	1.11495		3.68508	1.32915		3.6851	1.28537		3.68259	1.06301		3.68473	0.84238		3.68475	0.82483		3.68283	0.90685		3.68487	0.97023		3.6853	2.48347		3.68504	2.57697		3.68504	2.46589		3.685	2.50671		3.68502	2.60609
3.66552	1.20162		3.68784	1.36203		3.68694	1.11534		3.69009	1.32966		3.69015	1.28592		3.68761	1.06419		3.68972	0.84338		3.68975	0.82678		3.68781	0.90895		3.68987	0.97173		3.69034	2.48502		3.69008	2.57794		3.6901	2.4669		3.69009	2.50809		3.69012	2.60867
3.67054	1.20209		3.69286	1.3624		3.69197	1.11563		3.6951	1.33018		3.69521	1.28652		3.69268	1.06544		3.69472	0.84441		3.69474	0.82866		3.69281	0.91089		3.6949	0.97336		3.69535	2.48652		3.69508	2.5789		3.69512	2.46786		3.69515	2.50949		3.69519	2.61111
3.67555	1.20255		3.69788	1.36288		3.697	1.11593		3.70012	1.33069		3.70024	1.2871		3.69777	1.06665		3.69969	0.84568		3.69972	0.8306		3.69781	0.91287		3.69993	0.97514		3.70033	2.4882		3.70005	2.5797		3.7001	2.46863		3.70017	2.51087		3.7002	2.61358
3.68054	1.20286		3.70291	1.36337		3.70202	1.1163		3.70514	1.33126		3.70525	1.28781		3.70282	1.06779		3.70466	0.84709		3.7047	0.83255		3.70281	0.91477		3.70496	0.97678		3.70528	2.48979		3.705	2.58053		3.70506	2.4694		3.70514	2.51216		3.70517	2.61609
3.68551	1.20312		3.70793	1.36393		3.70701	1.11657		3.71017	1.33185		3.71027	1.28849		3.70781	1.0689		3.70964	0.84853		3.70969	0.83434		3.7078	0.9167		3.71	0.97834		3.71023	2.49133		3.70996	2.5815		3.71004	2.47038		3.7101	2.51343		3.71012	2.61852
3.69047	1.2033		3.71295	1.36443		3.71196	1.11692		3.71519	1.33243		3.71529	1.28913		3.71275	1.07014		3.71464	0.85012		3.71468	0.83617		3.71281	0.91876		3.71503	0.97995		3.71518	2.49296		3.71494	2.58237		3.71504	2.47113		3.71507	2.51462		3.71509	2.62077
3.69546	1.20354		3.71797	1.36489		3.71691	1.11732		3.72021	1.33289		3.72029	1.28975		3.71768	1.0713		3.71965	0.85187		3.71969	0.83813		3.71781	0.92079		3.72005	0.98145		3.72016	2.49462		3.71994	2.58316		3.72006	2.47184		3.72005	2.51579		3.72006	2.6231
3.70046	1.20393		3.72296	1.36533		3.72188	1.11757		3.72521	1.33338		3.72531	1.2903		3.72265	1.0724		3.72466	0.85363		3.7247	0.84015		3.72281	0.92277		3.72505	0.98284		3.72513	2.49618		3.72495	2.58402		3.72507	2.47268		3.72503	2.51698		3.72504	2.62546
3.70547	1.20432		3.72793	1.36571		3.72689	1.1177		3.73019	1.33392		3.73035	1.29087		3.72769	1.07354		3.72966	0.85534		3.7297	0.84211		3.7278	0.92477		3.73003	0.98428		3.7301	2.49769		3.72993	2.58488		3.73006	2.47333		3.73	2.5182		3.73001	2.62771
3.71047	1.20471		3.7329	1.36611		3.73193	1.11802		3.73517	1.33444		3.73539	1.2915		3.73276	1.07477		3.73465	0.85722		3.7347	0.84393		3.73277	0.92675		3.73499	0.98567		3.73507	2.49936		3.7349	2.58554		3.73504	2.47394		3.73496	2.51939		3.73496	2.63006
3.71545	1.20509		3.73789	1.36651		3.73698	1.11828		3.74016	1.33497		3.74041	1.292		3.73784	1.07592		3.73964	0.85914		3.7397	0.84576		3.73774	0.92862		3.73994	0.98689		3.74006	2.50109		3.73987	2.58627		3.74	2.47467		3.73994	2.52052		3.73994	2.63253
3.7204	1.2055		3.74289	1.36682		3.742	1.11854		3.74516	1.33548		3.74541	1.29248		3.74287	1.07702		3.74466	0.86106		3.74472	0.84758		3.74272	0.93045		3.7449	0.98823		3.74507	2.50275		3.74487	2.58717		3.74495	2.47549		3.74491	2.52181		3.74492	2.63487
3.72535	1.20596		3.7479	1.36722		3.74695	1.11892		3.75016	1.33599		3.75038	1.29305		3.74785	1.07815		3.74971	0.86296		3.74977	0.84937		3.74774	0.93235		3.74991	0.98969		3.7501	2.50446		3.74988	2.58799		3.74991	2.47628		3.74989	2.52309		3.74993	2.63719
3.73034	1.20632		3.75291	1.36767		3.75187	1.1193		3.75515	1.33641		3.75531	1.29365		3.75279	1.0792		3.75478	0.8649		3.75484	0.85116		3.75281	0.93433		3.75497	0.99103		3.75515	2.5061		3.75491	2.58875		3.75489	2.47702		3.75487	2.5243		3.75494	2.63966
3.73539	1.20663		3.75791	1.36805		3.75678	1.11958		3.76013	1.33686		3.76024	1.29426		3.75774	1.08027		3.75982	0.86692		3.75987	0.85278		3.75789	0.93627		3.76003	0.99245		3.76018	2.50769		3.75993	2.58961		3.75988	2.47795		3.75985	2.52558		3.75993	2.64206
3.74048	1.20706		3.76291	1.36844		3.76172	1.11996		3.76512	1.33736		3.76519	1.29486		3.76272	1.08134		3.76483	0.86894		3.76486	0.85443		3.76294	0.93831		3.76507	0.99402		3.76518	2.50934		3.76492	2.59037		3.76487	2.47875		3.76483	2.5269		3.76489	2.64424
3.74559	1.20753		3.76791	1.3689		3.76672	1.1204		3.77014	1.33789		3.77018	1.29544		3.76772	1.08231		3.76978	0.871		3.7698	0.8563		3.76792	0.9403		3.77006	0.99537		3.77017	2.51095		3.76989	2.59109		3.76988	2.47944		3.76982	2.52817		3.76985	2.64644
3.75068	1.20798		3.77293	1.36933		3.77177	1.12066		3.77518	1.33842		3.77521	1.29598		3.77274	1.08346		3.77468	0.87296		3.77472	0.85805		3.77285	0.94221		3.775	0.99656		3.77517	2.51247		3.77487	2.59197		3.7749	2.48035		3.77485	2.52939		3.77483	2.64874
3.7557	1.2084		3.77798	1.36982		3.77684	1.12089		3.78025	1.33903		3.78026	1.2965		3.77775	1.08458		3.7796	0.87485		3.77965	0.8596		3.77776	0.94411		3.77992	0.99787		3.78018	2.51402		3.77987	2.59269		3.77994	2.48135		3.7799	2.53075		3.77984	2.65102
3.76066	1.20875		3.78305	1.37025		3.78188	1.1212		3.78531	1.3396		3.78529	1.29714		3.78275	1.08569		3.78457	0.8768		3.78464	0.86119		3.78269	0.946		3.78485	0.99918		3.7852	2.51568		3.7849	2.59346		3.78498	2.48217		3.78495	2.53215		3.78488	2.65336
3.76558	1.20902		3.7881	1.37071		3.78686	1.12152		3.79034	1.34018		3.79029	1.2979		3.78776	1.08672		3.78962	0.87879		3.78969	0.86284		3.78769	0.9478		3.78986	1.00043		3.79022	2.51737		3.78993	2.59436		3.79002	2.48304		3.79	2.53347		3.78994	2.65584
3.77051	1.20941		3.7931	1.37116		3.79181	1.12177		3.79532	1.34067		3.79526	1.29857		3.79278	1.08773		3.79472	0.88076		3.79479	0.86455		3.79277	0.94962		3.79493	1.00178		3.79522	2.51892		3.79496	2.59526		3.79503	2.48384		3.79502	2.53475		3.79498	2.65832
3.77546	1.20984		3.79805	1.37153		3.79676	1.12217		3.80026	1.34106		3.80023	1.29915		3.7978	1.08878		3.79981	0.88286		3.79987	0.86622		3.79787	0.9515		3.80004	1.00329		3.80021	2.52034		3.79997	2.59609		3.80003	2.48456		3.80003	2.53599		3.80001	2.66069
3.78044	1.2103		3.80295	1.37184		3.80173	1.12266		3.80518	1.34155		3.80521	1.29977		3.80284	1.08981		3.80485	0.88499		3.80492	0.86785		3.80296	0.95334		3.80512	1.00468		3.8052	2.5218		3.80497	2.59675		3.80501	2.48526		3.80501	2.53706		3.80502	2.66309
3.78545	1.21069		3.80786	1.37218		3.80674	1.12302		3.81012	1.34207		3.81021	1.30036		3.80786	1.0908		3.80983	0.88701		3.8099	0.86944		3.80798	0.95515		3.81015	1.00615		3.81021	2.52323		3.80998	2.59762		3.81	2.48599		3.81001	2.53821		3.81003	2.66548
3.79043	1.21102		3.81281	1.37259		3.81179	1.12332		3.81512	1.34255		3.81524	1.30104		3.81287	1.0919		3.81479	0.88906		3.81486	0.87113		3.81293	0.95688		3.81512	1.00764		3.81526	2.52463		3.81501	2.59854		3.81502	2.48669		3.81502	2.53952		3.81506	2.66775
3.79537	1.21139		3.81782	1.37304		3.81683	1.12363		3.82014	1.34311		3.82028	1.30168		3.81786	1.09298		3.81977	0.89102		3.81984	0.87283		3.81788	0.95856		3.82007	1.00895		3.82033	2.52609		3.82008	2.59935		3.82008	2.4874		3.82007	2.54084		3.82011	2.67009
3.8003	1.21173		3.82288	1.37343		3.82182	1.12398		3.82518	1.34374		3.82529	1.30229		3.82286	1.09404		3.82479	0.89297		3.82486	0.87459		3.82285	0.96018		3.82503	1.01013		3.82539	2.5275		3.82515	2.60036		3.82515	2.48824		3.82512	2.54206		3.82515	2.67251
3.80526	1.21211		3.82795	1.37388		3.82678	1.12425		3.83019	1.34426		3.83024	1.30286		3.82787	1.09529		3.82986	0.89505		3.82993	0.87634		3.82786	0.96186		3.83005	1.01136		3.83041	2.52889		3.83019	2.60131		3.8302	2.48913		3.83016	2.54332		3.83016	2.67482
3.81026	1.21252		3.83298	1.37439		3.83172	1.12456		3.83517	1.3448		3.83517	1.30354		3.83288	1.0964		3.83494	0.89708		3.83502	0.87804		3.83292	0.96366		3.83509	1.0125		3.83536	2.53028		3.83515	2.60201		3.83519	2.48986		3.83515	2.54459		3.83512	2.67705
3.81531	1.2129		3.83798	1.37474		3.83668	1.12502		3.84013	1.34543		3.84011	1.30426		3.83785	1.09732		3.83997	0.89903		3.84006	0.87968		3.838	0.96536		3.84015	1.01359		3.84027	2.5316		3.84004	2.60262		3.84012	2.49053		3.84009	2.54571		3.84004	2.67931
3.82041	1.21335		3.84295	1.3751		3.84171	1.12536		3.8451	1.34594		3.8451	1.30484		3.8428	1.09827		3.84493	0.90088		3.84503	0.88125		3.84303	0.96688		3.84517	1.01482		3.84518	2.53283		3.84492	2.60329		3.84502	2.49122		3.84499	2.54684		3.84495	2.68148
3.82551	1.21389		3.84792	1.37552		3.8468	1.12572		3.85013	1.34642		3.85014	1.30542		3.84772	1.09923		3.84982	0.90277		3.84992	0.88282		3.84799	0.96843		3.85012	1.01617		3.85013	2.53408		3.84984	2.60405		3.84995	2.49192		3.84993	2.54806		3.84991	2.68339
3.83056	1.21429		3.85293	1.37604		3.85192	1.12618		3.85521	1.34691		3.85522	1.30606		3.85265	1.10013		3.8547	0.90468		3.85479	0.88431		3.8529	0.97		3.85505	1.01743		3.85515	2.53541		3.85484	2.60476		3.85492	2.49253		3.85492	2.54926		3.85492	2.68545
3.83556	1.21465		3.85799	1.37655		3.85701	1.12663		3.8603	1.34742		3.8603	1.30675		3.85761	1.10113		3.85961	0.90652		3.85969	0.88581		3.8578	0.97146		3.85997	1.01878		3.86022	2.53677		3.8599	2.60558		3.85996	2.49332		3.85997	2.55051		3.85998	2.68758
3.84054	1.21495		3.86306	1.37705		3.86204	1.12696		3.86534	1.34795		3.86532	1.30745		3.86265	1.10228		3.86458	0.90831		3.86465	0.88739		3.86273	0.9729		3.86492	1.02026		3.86529	2.53819		3.86499	2.6065		3.86502	2.49417		3.86505	2.55185		3.86505	2.68967
3.84552	1.21529		3.8681	1.37756		3.867	1.12734		3.87032	1.34842		3.8703	1.30811		3.86775	1.10325		3.86961	0.91019		3.86966	0.88896		3.8677	0.97442		3.8699	1.0216		3.87032	2.53968		3.87004	2.60736		3.87006	2.49481		3.87011	2.55313		3.87008	2.69177
3.85053	1.21566		3.87308	1.37799		3.87194	1.12764		3.87522	1.34897		3.87525	1.30869		3.87283	1.10419		3.87466	0.91207		3.87472	0.89053		3.87272	0.97589		3.87491	1.02299		3.8753	2.54108		3.87505	2.6082		3.87506	2.49554		3.87511	2.55422		3.87506	2.69383
3.85557	1.21595		3.87799	1.37832		3.8769	1.128		3.88011	1.34945		3.88021	1.30936		3.87784	1.10527		3.8797	0.914		3.87977	0.89229		3.87776	0.97735		3.87992	1.02445		3.88025	2.54226		3.88001	2.60905		3.88003	2.49639		3.88008	2.55539		3.87999	2.69583
3.86063	1.2163		3.88288	1.37869		3.88187	1.12833		3.88503	1.3499		3.88522	1.31007		3.88278	1.10634		3.88469	0.91595		3.88478	0.89407		3.88279	0.97882		3.88492	1.02592		3.8852	2.54351		3.88498	2.60967		3.885	2.49712		3.88504	2.55653		3.88495	2.69776
3.86567	1.21667		3.88778	1.37895		3.88686	1.12867		3.88999	1.35037		3.89029	1.31075		3.88766	1.10722		3.88966	0.91771		3.88977	0.89569		3.88779	0.98026		3.8899	1.02743		3.8902	2.54484		3.88997	2.6103		3.89	2.49772		3.89002	2.55766		3.88995	2.69982
3.87066	1.21692		3.89273	1.37932		3.89185	1.12901		3.895	1.35084		3.89538	1.31143		3.89254	1.10817		3.89464	0.9195		3.89473	0.8973		3.89277	0.98155		3.89488	1.0289		3.89523	2.54611		3.89499	2.61107		3.89503	2.49845		3.89503	2.55883		3.895	2.70198
3.8756	1.21723		3.89773	1.37968		3.89684	1.12932		3.90003	1.3513		3.90044	1.31215		3.89749	1.10913		3.89961	0.92133		3.89969	0.89896		3.89775	0.98285		3.89987	1.03036		3.90028	2.54737		3.90003	2.61187		3.90006	2.49924		3.90005	2.56008		3.90006	2.70404
3.88052	1.21765		3.90276	1.38005		3.90184	1.12975		3.90504	1.35179		3.90546	1.31276		3.90253	1.11002		3.9046	0.92325		3.90465	0.90058		3.90272	0.98428		3.90487	1.03185		3.9053	2.54872		3.90506	2.61255		3.90507	2.49989		3.90506	2.56125		3.90509	2.70606
3.88546	1.21803		3.90779	1.38047		3.90685	1.13021		3.91005	1.35229		3.91044	1.31344		3.90762	1.11101		3.90961	0.92516		3.90963	0.90223		3.9077	0.98559		3.90987	1.03342		3.91027	2.54996		3.91003	2.61329		3.91004	2.50059		3.91002	2.56235		3.91005	2.70808
3.89043	1.21839		3.9128	1.38101		3.91187	1.13059		3.91504	1.35287		3.9154	1.31408		3.91272	1.112		3.91462	0.92707		3.91463	0.90381		3.9127	0.98693		3.91489	1.03506		3.9152	2.55105		3.91496	2.61408		3.91495	2.50132		3.91494	2.56352		3.91495	2.70995
3.89543	1.2188		3.91779	1.38152		3.91691	1.1309		3.92005	1.35348		3.92037	1.31464		3.91778	1.11296		3.91966	0.92898		3.91965	0.90535		3.9177	0.98836		3.91992	1.03661		3.92011	2.55223		3.91985	2.61463		3.91984	2.50189		3.91983	2.56463		3.91984	2.71177
3.90043	1.21919		3.92277	1.38196		3.92193	1.13119		3.92506	1.35401		3.92538	1.3152		3.92277	1.11394		3.92469	0.93082		3.92469	0.90684		3.92271	0.9897		3.92495	1.03822		3.92504	2.55344		3.92474	2.61525		3.92475	2.5025		3.92474	2.56559		3.92476	2.71372
3.90543	1.21956		3.92777	1.38239		3.92694	1.13154		3.93008	1.35454		3.93039	1.31589		3.92773	1.115		3.92972	0.93267		3.92973	0.90847		3.92773	0.99107		3.92998	1.03985		3.93003	2.5546		3.92969	2.61616		3.92971	2.5033		3.92971	2.56659		3.92974	2.71571
3.91042	1.21983		3.93278	1.38283		3.93193	1.13187		3.9351	1.35507		3.93539	1.31657		3.9327	1.11589		3.93475	0.93446		3.93477	0.91003		3.93275	0.99247		3.935	1.04149		3.93506	2.55583		3.9347	2.61699		3.93473	2.50399		3.93473	2.56767		3.93476	2.71763
3.91544	1.22019		3.93781	1.38334		3.93692	1.1323		3.94011	1.35559		3.94037	1.31721		3.93771	1.11679		3.93976	0.9363		3.9398	0.91153		3.93778	0.99377		3.94001	1.04318		3.94011	2.55718		3.93976	2.61784		3.93978	2.50461		3.93976	2.56883		3.9398	2.71954
3.92047	1.22058		3.94285	1.38383		3.94194	1.13267		3.94514	1.35608		3.94535	1.31782		3.94278	1.11783		3.94476	0.9381		3.94481	0.91305		3.9428	0.99518		3.94502	1.04472		3.94516	2.55846		3.94482	2.61874		3.94483	2.50549		3.94479	2.56995		3.94482	2.72159
3.92552	1.22101		3.94791	1.38428		3.94698	1.13305		3.95018	1.35661		3.95033	1.31855		3.94788	1.11891		3.94974	0.93997		3.9498	0.91456		3.9478	0.99665		3.95	1.04617		3.95018	2.55964		3.94986	2.61956		3.94987	2.50638		3.94981	2.57113		3.94983	2.72361
3.93058	1.22153		3.95297	1.38479		3.952	1.13332		3.95521	1.35718		3.95534	1.3192		3.95296	1.11988		3.95474	0.94185		3.95481	0.91606		3.9528	0.99805		3.95498	1.04761		3.95518	2.56099		3.95487	2.62033		3.95488	2.50716		3.95481	2.57237		3.95483	2.7256
3.93562	1.22195		3.95801	1.38523		3.95699	1.13366		3.96025	1.35778		3.96036	1.31986		3.95797	1.12087		3.95976	0.94355		3.95983	0.91748		3.95782	0.99941		3.95998	1.0491		3.96016	2.56235		3.95987	2.62107		3.95987	2.50804		3.95981	2.57354		3.95983	2.72772
3.94064	1.22231		3.96304	1.38568		3.96194	1.13398		3.96528	1.35832		3.96537	1.32055		3.96292	1.12181		3.9648	0.94526		3.96486	0.9189		3.96286	1.00072		3.965	1.05063		3.96514	2.56362		3.96487	2.62181		3.96487	2.50896		3.96482	2.57476		3.96484	2.7297
3.94562	1.22268		3.96804	1.38613		3.96686	1.13435		3.97028	1.35888		3.97037	1.32116		3.96785	1.12268		3.96983	0.94698		3.96987	0.92037		3.96789	1.00204		3.97003	1.05225		3.97012	2.56491		3.96988	2.6225		3.96988	2.5098		3.96984	2.57597		3.96986	2.7316
3.95062	1.22305		3.97301	1.38659		3.9718	1.13475		3.97526	1.3594		3.97535	1.32176		3.9728	1.12358		3.97483	0.94877		3.97487	0.92197		3.9729	1.00335		3.97504	1.05386		3.97512	2.56622		3.9749	2.62313		3.97491	2.51061		3.97489	2.57709		3.97491	2.7335
3.95564	1.22335		3.97797	1.38704		3.97677	1.13515		3.98024	1.35991		3.98033	1.32239		3.97778	1.12449		3.97979	0.95058		3.97984	0.92364		3.9779	1.00477		3.98005	1.05543		3.98012	2.56741		3.97992	2.62388		3.97995	2.51141		3.97994	2.57825		3.97996	2.73544
3.96065	1.22367		3.98295	1.38751		3.9818	1.13554		3.98524	1.36048		3.98533	1.32307		3.98279	1.12532		3.98472	0.95236		3.9848	0.92525		3.98287	1.00617		3.98503	1.05698		3.98514	2.56846		3.98493	2.62459		3.985	2.51226		3.98501	2.57955		3.98501	2.73733
3.96564	1.22409		3.98794	1.3879		3.98687	1.13596		3.99025	1.361		3.99036	1.32375		3.98781	1.12631		3.98968	0.95402		3.98977	0.92693		3.98783	1.00744		3.98999	1.05849		3.99015	2.5697		3.98995	2.62528		3.99005	2.51306		3.99006	2.58072		3.99005	2.73934
3.97058	1.22453		3.99295	1.38843		3.99193	1.13645		3.99527	1.3616		3.99539	1.32454		3.99281	1.12739		3.99468	0.9557		3.99478	0.92864		3.99282	1.00881		3.99497	1.05994		3.99515	2.57105		3.99495	2.62616		3.99509	2.51394		3.99509	2.58175		3.99509	2.74142
3.97549	1.22492		3.99794	1.38902		3.99693	1.13683		4.00026	1.3622		4.0004	1.32513		3.99778	1.12829		3.99972	0.95736		3.99983	0.93033		3.99785	1.01015		3.99999	1.06145		4.00015	2.57238		3.99996	2.62703		4.00011	2.51486		4.00011	2.58289		4.00013	2.74337
3.98039	1.22538		4.00292	1.38947		4.00187	1.13712		4.00523	1.36275		4.00537	1.32576		4.00274	1.1292		4.00479	0.95897		4.00488	0.93194		4.00292	1.01147		4.00503	1.06299		4.00516	2.57362		4.00497	2.62775		4.0051	2.51552		4.00511	2.58403		4.00515	2.74528
3.98533	1.22571		4.00787	1.38989		4.00677	1.13747		4.01018	1.36339		4.0103	1.32643		4.00771	1.13021		4.00983	0.96062		4.00991	0.93359		4.00798	1.01283		4.01009	1.06441		4.01016	2.5749		4.00997	2.62842		4.01006	2.51613		4.01008	2.58503		4.01014	2.7472
3.99033	1.22605		4.01281	1.39031		4.0117	1.13786		4.01513	1.36403		4.01523	1.32707		4.01271	1.13106		4.01483	0.96232		4.01489	0.9352		4.013	1.01428		4.01511	1.0658		4.01515	2.57612		4.01495	2.62924		4.015	2.51685		4.01502	2.58609		4.01509	2.74904
3.99539	1.2265		4.01778	1.39071		4.01668	1.13825		4.02013	1.36471		4.02019	1.32765		4.01773	1.13191		4.01977	0.96404		4.01981	0.93684		4.01795	1.01577		4.02008	1.06728		4.02014	2.57737		4.01994	2.63005		4.01994	2.51754		4.01997	2.58726		4.02003	2.75072
4.00045	1.22692		4.0228	1.39115		4.02174	1.13866		4.02518	1.36541		4.0252	1.3282		4.02275	1.1328		4.0247	0.96559		4.02471	0.9385		4.02285	1.0172		4.02499	1.06881		4.02516	2.57855		4.02495	2.63078		4.02493	2.5182		4.02495	2.58837		4.02499	2.75242
4.00548	1.22727		4.02788	1.39172		4.02683	1.13913		4.03025	1.36605		4.03025	1.32884		4.02775	1.13361		4.02966	0.96719		4.02963	0.9401		4.02775	1.01871		4.02991	1.07014		4.03019	2.57971		4.02997	2.63155		4.02993	2.51907		4.02995	2.58942		4.02996	2.75419
4.01046	1.2277		4.03298	1.39237		4.03189	1.13949		4.03531	1.36668		4.03529	1.3294		4.03273	1.13442		4.03467	0.96881		4.03463	0.94168		4.03268	1.02016		4.03487	1.07146		4.03522	2.58089		4.035	2.63233		4.03494	2.51999		4.03495	2.59062		4.03494	2.75599
4.0154	1.22813		4.03806	1.39294		4.03689	1.13991		4.04032	1.36746		4.0403	1.33001		4.03771	1.13536		4.03972	0.9704		4.03968	0.94329		4.03769	1.02162		4.03987	1.07289		4.04023	2.58217		4.04	2.63309		4.03993	2.52081		4.03994	2.59192		4.03991	2.75779
4.02035	1.22846		4.04309	1.3935		4.04185	1.14031		4.04527	1.36812		4.04527	1.33064		4.0427	1.13629		4.04478	0.97203		4.04476	0.94491		4.04276	1.02308		4.04492	1.07431		4.04522	2.58347		4.04499	2.63374		4.04491	2.52165		4.04492	2.59308		4.04489	2.75972
4.02537	1.22882		4.04805	1.3941		4.04681	1.14057		4.0502	1.36867		4.05022	1.33125		4.0477	1.13709		4.0498	0.97341		4.04981	0.94649		4.04784	1.02462		4.04997	1.07566		4.05019	2.58459		4.04995	2.63459		4.04987	2.52252		4.04989	2.59423		4.04987	2.76157
4.03045	1.22926		4.053	1.39463		4.0518	1.14098		4.05515	1.36929		4.05518	1.33196		4.0527	1.13804		4.05476	0.97489		4.05479	0.94819		4.05287	1.02612		4.05497	1.07702		4.05516	2.58579		4.05492	2.63533		4.05485	2.5234		4.05487	2.59537		4.05485	2.76331
4.03556	1.22965		4.05794	1.39507		4.05684	1.14148		4.06012	1.36991		4.06019	1.33264		4.0577	1.13909		4.05967	0.97646		4.05972	0.94985		4.05783	1.02764		4.05993	1.0785		4.06018	2.58701		4.05993	2.63607		4.05987	2.52422		4.0599	2.59651		4.05988	2.76523
4.04065	1.23012		4.06291	1.39559		4.06193	1.14199		4.06514	1.37063		4.06526	1.33334		4.06269	1.13987		4.06458	0.97789		4.06465	0.95154		4.06276	1.02912		4.06487	1.07992		4.06522	2.58827		4.06497	2.63697		4.06494	2.52521		4.06498	2.59775		4.06496	2.76721
4.04567	1.23058		4.0679	1.39606		4.067	1.1424		4.07017	1.37133		4.07035	1.33407		4.06768	1.14071		4.06954	0.97929		4.06962	0.95325		4.06771	1.03051		4.06984	1.08139		4.07029	2.58958		4.07005	2.63789		4.07002	2.52621		4.07007	2.59914		4.07006	2.76922
4.05061	1.23105		4.0729	1.39658		4.07201	1.14282		4.07519	1.37207		4.07541	1.33481		4.0727	1.14165		4.07455	0.98075		4.07464	0.95485		4.0727	1.03188		4.07486	1.08292		4.07533	2.59093		4.07512	2.6388		4.07509	2.52711		4.07514	2.60052		4.07514	2.77126
4.05553	1.23139		4.07788	1.39717		4.07696	1.1432		4.08015	1.37278		4.08041	1.33554		4.07773	1.14243		4.07962	0.98225		4.07971	0.95636		4.07774	1.03328		4.07993	1.08421		4.08032	2.59219		4.08013	2.63971		4.08011	2.52807		4.08015	2.60176		4.08016	2.77323
4.06045	1.23169		4.08283	1.39774		4.08188	1.1435		4.08509	1.37347		4.08535	1.33614		4.08278	1.14317		4.0847	0.9836		4.08479	0.9579		4.08282	1.03462		4.08502	1.08547		4.08526	2.59333		4.08508	2.64058		4.08507	2.52904		4.0851	2.60303		4.0851	2.77508
4.06542	1.23211		4.08776	1.39817		4.0868	1.14381		4.09005	1.37426		4.09028	1.33673		4.08782	1.14405		4.08974	0.9849		4.08981	0.95962		4.08789	1.0358		4.09008	1.08682		4.09018	2.59445		4.08999	2.64132		4.09	2.52995		4.09002	2.60423		4.09	2.77682
4.07046	1.2325		4.09271	1.39861		4.09177	1.14425		4.09503	1.37495		4.09523	1.33735		4.09283	1.14487		4.09471	0.98623		4.09478	0.96135		4.09288	1.03714		4.09506	1.08817		4.09514	2.59556		4.09493	2.64203		4.09496	2.53085		4.09496	2.60536		4.09492	2.77869
4.07551	1.23288		4.0977	1.39916		4.0968	1.14462		4.10006	1.37553		4.10023	1.33803		4.09782	1.14556		4.09966	0.98757		4.09973	0.96302		4.09782	1.03843		4.09999	1.08937		4.10014	2.59673		4.09991	2.64286		4.09995	2.53189		4.09993	2.6065		4.09988	2.78059
4.08055	1.23329		4.10275	1.39973		4.10186	1.14499		4.10513	1.37612		4.10527	1.33864		4.1028	1.14644		4.10461	0.98889		4.10469	0.96489		4.10275	1.03963		4.10491	1.09075		4.10518	2.59796		4.10493	2.64379		4.10497	2.53298		4.10494	2.6078		4.1049	2.78238
4.08554	1.23374		4.10785	1.40028		4.10693	1.14545		4.11021	1.3768		4.11031	1.33929		4.10779	1.14737		4.10961	0.99033		4.1097	0.96676		4.10771	1.04089		4.10986	1.09214		4.11023	2.59921		4.10998	2.64461		4.11001	2.53376		4.10998	2.60904		4.10995	2.78435
4.0905	1.23424		4.11294	1.40084		4.11197	1.14595		4.11525	1.37751		4.11532	1.33994		4.11281	1.14809		4.11467	0.99172		4.11476	0.96848		4.11273	1.04214		4.11488	1.09343		4.11527	2.60039		4.11501	2.64548		4.11503	2.53471		4.11501	2.61019		4.11499	2.78645
4.09545	1.23476		4.11799	1.40143		4.11698	1.14648		4.12024	1.37828		4.12029	1.34063		4.11787	1.1489		4.11977	0.99306		4.11985	0.97023		4.11782	1.04329		4.11995	1.09473		4.12024	2.60151		4.12	2.64641		4.12001	2.53574		4.11999	2.61142		4.11999	2.78841
4.10042	1.23519		4.12299	1.40193		4.12196	1.14699		4.12521	1.37905		4.12525	1.3413		4.12291	1.14976		4.12487	0.99445		4.12492	0.97194		4.12292	1.04448		4.12505	1.09612		4.12518	2.60268		4.12495	2.64722		4.12495	2.53662		4.12494	2.61263		4.12493	2.79023
4.10544	1.23554		4.12796	1.40245		4.12695	1.14743		4.13017	1.37968		4.13022	1.34189		4.12792	1.1504		4.12992	0.99575		4.12995	0.97363		4.12799	1.04576		4.13012	1.09744		4.13011	2.60384		4.12988	2.64807		4.12989	2.53747		4.12989	2.61373		4.12987	2.79207
4.1105	1.23583		4.13293	1.40302		4.13195	1.14779		4.13515	1.38029		4.13523	1.34253		4.13288	1.15105		4.13491	0.9971		4.13492	0.97544		4.13299	1.04695		4.13512	1.09868		4.13507	2.60495		4.13484	2.64897		4.13485	2.53834		4.13486	2.61495		4.13484	2.79387
4.11555	1.23623		4.13793	1.40352		4.13696	1.14809		4.14018	1.38083		4.14028	1.34317		4.13779	1.15178		4.13987	0.99847		4.13987	0.97721		4.13794	1.04806		4.14008	1.09997		4.14008	2.6061		4.13984	2.64978		4.13987	2.53912		4.13987	2.6162		4.13986	2.79573
4.12058	1.23661		4.14298	1.40414		4.14196	1.14849		4.14524	1.38152		4.14535	1.34389		4.14269	1.15251		4.14485	0.9999		4.14485	0.97881		4.14289	1.04927		4.14504	1.1012		4.14514	2.6072		4.14488	2.65056		4.14492	2.53993		4.14493	2.61738		4.14494	2.79761
4.12556	1.23702		4.14805	1.40464		4.14695	1.14891		4.15031	1.38226		4.1504	1.34456		4.14763	1.15326		4.14984	1.00122		4.14985	0.98053		4.14787	1.05045		4.15002	1.10241		4.15023	2.6083		4.14995	2.65148		4.14997	2.54095		4.15001	2.61854		4.15002	2.79951
4.13053	1.23756		4.15311	1.40516		4.15192	1.14925		4.15535	1.38293		4.1554	1.34519		4.15264	1.1541		4.15485	1.00263		4.15487	0.98236		4.1529	1.05145		4.15504	1.1036		4.15529	2.60939		4.15499	2.65239		4.15499	2.5419		4.15503	2.61973		4.15505	2.80126
4.1355	1.2381		4.15812	1.40562		4.15688	1.14954		4.16033	1.38358		4.16036	1.3458		4.1577	1.15481		4.15985	1.00403		4.15988	0.98412		4.15793	1.05248		4.16008	1.10463		4.16029	2.61056		4.15998	2.65314		4.15997	2.54267		4.16001	2.62084		4.16001	2.80292
4.1405	1.23854		4.16308	1.40611		4.16184	1.15001		4.16528	1.38429		4.1653	1.34643		4.16276	1.1555		4.16484	1.00542		4.16488	0.98586		4.16294	1.05358		4.16509	1.10556		4.16526	2.61169		4.16496	2.65402		4.16491	2.54351		4.16495	2.6219		4.16494	2.8046
4.14552	1.23902		4.16801	1.40666		4.1668	1.15048		4.17023	1.38501		4.17025	1.34704		4.1678	1.15639		4.16981	1.00673		4.16988	0.98767		4.16793	1.0546		4.17008	1.10654		4.17023	2.61271		4.16994	2.65507		4.16985	2.54451		4.16989	2.62312		4.16988	2.80627
4.15052	1.23949		4.17294	1.40715		4.17178	1.15092		4.1752	1.38571		4.17524	1.34769		4.17279	1.15712		4.17479	1.00807		4.17488	0.98941		4.17291	1.05582		4.17505	1.10768		4.17523	2.61374		4.17496	2.65605		4.17483	2.54544		4.17487	2.62442		4.17486	2.80808
4.15552	1.23987		4.1779	1.40767		4.17675	1.15145		4.1802	1.38643		4.18023	1.34839		4.17774	1.15772		4.17977	1.00927		4.1799	0.99121		4.17789	1.057		4.18003	1.10884		4.18027	2.6149		4.18002	2.65699		4.17989	2.54638		4.17992	2.62558		4.17991	2.80993
4.1605	1.24029		4.18287	1.40816		4.18174	1.15189		4.18521	1.3871		4.18523	1.34895		4.18271	1.1585		4.18477	1.01044		4.18491	0.99304		4.1829	1.05816		4.18503	1.11003		4.18534	2.61601		4.1851	2.65801		4.18499	2.54746		4.18501	2.62675		4.18501	2.81175
4.16548	1.24073		4.18785	1.40861		4.18674	1.15227		4.1902	1.38766		4.19022	1.34955		4.18773	1.15927		4.18978	1.01181		4.1899	0.99478		4.18792	1.05943		4.19006	1.11126		4.1904	2.61707		4.19016	2.6589		4.1901	2.54847		4.19011	2.62795		4.19011	2.81351
4.17046	1.24114		4.19283	1.40908		4.19175	1.15259		4.19518	1.38829		4.1952	1.35029		4.19279	1.15994		4.19478	1.01323		4.19487	0.99639		4.19294	1.06075		4.19508	1.11245		4.19541	2.61817		4.19516	2.65958		4.19517	2.54933		4.19516	2.62906		4.19516	2.81525
4.17544	1.24148		4.19782	1.40969		4.19677	1.15306		4.20018	1.38903		4.20019	1.351		4.19788	1.16066		4.19977	1.01455		4.19982	0.99807		4.19793	1.06203		4.20009	1.11355		4.20035	2.61911		4.2001	2.66038		4.20017	2.55029		4.20016	2.63008		4.20016	2.81711
4.18043	1.24179		4.20284	1.41034		4.20179	1.1535		4.20518	1.38961		4.20517	1.35172		4.20293	1.1614		4.20475	1.01582		4.20477	0.99981		4.20289	1.06326		4.20508	1.11464		4.20526	2.62005		4.20502	2.66129		4.20514	2.55129		4.20513	2.63109		4.20513	2.81891
4.18541	1.24226		4.20788	1.41105		4.20679	1.15395		4.21021	1.39021		4.21017	1.35248		4.2079	1.16195		4.20976	1.01705		4.20977	1.0014		4.20786	1.06459		4.21007	1.11564		4.21019	2.62109		4.20996	2.66221		4.21011	2.55215		4.2101	2.63222		4.2101	2.82068
4.19039	1.24266		4.21295	1.41176		4.21178	1.15443		4.21524	1.39091		4.21519	1.35321		4.21281	1.16258		4.21478	1.01818		4.21479	1.00298		4.21285	1.06592		4.21507	1.1165		4.21515	2.62214		4.21494	2.66325		4.21511	2.55299		4.21509	2.63343		4.21511	2.82253
4.19537	1.24312		4.21802	1.41238		4.21678	1.15481		4.22027	1.39158		4.22021	1.35382		4.2177	1.1633		4.2198	1.01943		4.21982	1.00466		4.21786	1.06722		4.22007	1.11745		4.22016	2.62313		4.21994	2.66433		4.22012	2.55402		4.2201	2.63461		4.22011	2.82438
4.20037	1.24366		4.22306	1.41301		4.22179	1.15511		4.22528	1.39222		4.22523	1.3544		4.2226	1.16395		4.2248	1.02077		4.22483	1.00619		4.22287	1.06861		4.22505	1.11841		4.22517	2.62419		4.22495	2.66531		4.22511	2.55493		4.22509	2.63575		4.2251	2.82603
4.20537	1.24402		4.22807	1.41359		4.22681	1.15555		4.23027	1.39286		4.23025	1.355		4.22755	1.16455		4.22976	1.02186		4.22981	1.00766		4.22786	1.06996		4.23	1.11925		4.23018	2.62533		4.22994	2.66627		4.23007	2.55568		4.23006	2.6368		4.23007	2.82761
4.21038	1.2444		4.23306	1.41415		4.23186	1.15602		4.23528	1.39351		4.23527	1.35565		4.23256	1.16529		4.23469	1.02292		4.23475	1.00924		4.23283	1.07132		4.23494	1.12009		4.23519	2.62633		4.23494	2.66737		4.23502	2.55658		4.23501	2.63782		4.23503	2.82914
4.21539	1.24486		4.23805	1.4147		4.23691	1.15644		4.2403	1.39413		4.24029	1.35639		4.23761	1.16595		4.23961	1.02409		4.23967	1.01082		4.23777	1.0727		4.23986	1.12097		4.2402	2.62734		4.23996	2.66843		4.23998	2.55758		4.23996	2.63898		4.24	2.83074
4.22039	1.24532		4.24308	1.41519		4.24193	1.15699		4.24534	1.39473		4.2453	1.35723		4.24264	1.16651		4.24455	1.02534		4.24462	1.0124		4.2427	1.07413		4.24478	1.12182		4.24524	2.6285		4.245	2.66936		4.24498	2.55853		4.24495	2.64013		4.24499	2.83245
4.2254	1.24584		4.2481	1.41568		4.24692	1.1575		4.25035	1.39533		4.25029	1.35797		4.24765	1.16718		4.24956	1.02646		4.24962	1.01407		4.24766	1.07553		4.24977	1.1228		4.25029	2.62969		4.25004	2.67043		4.25001	2.55952		4.24995	2.6413		4.25	2.83421
4.23041	1.24631		4.25309	1.41618		4.25187	1.15789		4.25532	1.39591		4.25527	1.35867		4.25264	1.16788		4.25462	1.02762		4.25469	1.01575		4.25268	1.07694		4.25483	1.12387		4.25534	2.63089		4.25508	2.67161		4.25506	2.56062		4.25498	2.64263		4.25501	2.83597
4.23545	1.24679		4.25804	1.41671		4.25682	1.15824		4.26024	1.39643		4.26024	1.35933		4.25763	1.16849		4.25968	1.02889		4.25975	1.01728		4.25774	1.0785		4.25992	1.12497		4.26038	2.63212		4.26011	2.67265		4.26009	2.56163		4.26001	2.64398		4.26002	2.83774
4.24052	1.24718		4.26296	1.41737		4.26179	1.15869		4.26515	1.39692		4.26522	1.3599		4.26262	1.1692		4.26473	1.03014		4.26479	1.01864		4.2628	1.07995		4.26499	1.12605		4.26539	2.63328		4.26511	2.67361		4.26509	2.56251		4.26504	2.64501		4.26503	2.83951
4.2456	1.24762		4.26787	1.41801		4.2668	1.1592		4.27008	1.39751		4.27022	1.36049		4.26762	1.16997		4.26973	1.03148		4.26978	1.02001		4.26783	1.08132		4.27001	1.12715		4.27037	2.63428		4.27009	2.67469		4.27008	2.5634		4.27004	2.64596		4.27002	2.84123
4.25068	1.2481		4.27281	1.41847		4.27186	1.15965		4.27506	1.39809		4.27525	1.36119		4.27264	1.17058		4.27468	1.03274		4.27473	1.02136		4.27281	1.08273		4.27498	1.12811		4.27535	2.63519		4.27507	2.67579		4.27507	2.56428		4.27504	2.647		4.27503	2.84289
4.2557	1.24857		4.27781	1.41913		4.27695	1.16015		4.28011	1.39882		4.28031	1.36195		4.27766	1.17124		4.27963	1.03391		4.27967	1.02271		4.27775	1.08419		4.27991	1.12903		4.28035	2.63615		4.28009	2.67676		4.28009	2.56514		4.28007	2.64804		4.28006	2.84462
4.26065	1.24901		4.28286	1.41978		4.28201	1.16064		4.28517	1.39944		4.28538	1.36271		4.2827	1.17199		4.28462	1.03515		4.28467	1.02405		4.28269	1.0857		4.28486	1.13008		4.28537	2.63708		4.28513	2.67773		4.28514	2.56607		4.28512	2.649		4.28512	2.84632
4.26556	1.24946		4.28792	1.42039		4.28701	1.16107		4.29022	1.40009		4.29041	1.36345		4.28773	1.17254		4.28969	1.03654		4.28973	1.02541		4.2877	1.08725		4.28988	1.13114		4.29038	2.63793		4.29015	2.67873		4.29017	2.56708		4.29015	2.65012		4.29015	2.84794
4.27047	1.24988		4.29295	1.42106		4.29198	1.16149		4.29522	1.40075		4.2954	1.36418		4.29274	1.17313		4.29479	1.03783		4.29483	1.02679		4.29277	1.08875		4.29497	1.13213		4.29536	2.63889		4.29514	2.67954		4.29516	2.56792		4.29514	2.65135		4.29515	2.84943
4.27544	1.2502		4.29793	1.42167		4.29693	1.162		4.30017	1.40145		4.30035	1.36489		4.29775	1.17387		4.29988	1.03907		4.2999	1.02813		4.29787	1.09018		4.30007	1.13311		4.3003	2.63989		4.30007	2.68051		4.30011	2.56869		4.30009	2.65238		4.3001	2.85097
4.28047	1.25067		4.30287	1.42223		4.30191	1.16239		4.30511	1.40218		4.30531	1.36559		4.30275	1.17453		4.30491	1.04034		4.30491	1.02945		4.30293	1.09163		4.30512	1.13414		4.30522	2.64077		4.30498	2.68154		4.30503	2.56954		4.30502	2.6533		4.30502	2.85235
4.28553	1.25108		4.3078	1.42275		4.30694	1.16276		4.31008	1.40288		4.31029	1.36623		4.30774	1.17509		4.30988	1.0416		4.30988	1.0308		4.30795	1.09304		4.31013	1.13513		4.31016	2.64167		4.3099	2.68251		4.30996	2.57031		4.30996	2.65431		4.30995	2.85365
4.29059	1.2515		4.31279	1.42343		4.312	1.16317		4.31511	1.4036		4.31531	1.36689		4.31271	1.17577		4.31482	1.04297		4.31481	1.03211		4.31292	1.09439		4.31509	1.13611		4.31517	2.64261		4.3149	2.68352		4.31494	2.57107		4.31495	2.65535		4.31492	2.8551
4.29559	1.25195		4.31784	1.424		4.31706	1.16355		4.32018	1.40425		4.32034	1.36753		4.3177	1.17635		4.31975	1.04427		4.31976	1.03335		4.31787	1.09573		4.32004	1.13717		4.32021	2.64357		4.31995	2.68467		4.31997	2.57201		4.31998	2.65647		4.31995	2.85671
4.30055	1.25241		4.32294	1.42463		4.32206	1.16396		4.32526	1.40493		4.32535	1.36828		4.32273	1.17682		4.32471	1.04554		4.32475	1.03458		4.32285	1.09699		4.32502	1.13814		4.32526	2.64453		4.32502	2.68597		4.32502	2.573		4.32503	2.65765		4.32499	2.85833
4.30549	1.25281		4.32803	1.42528		4.32699	1.16444		4.33029	1.40565		4.33033	1.36904		4.32777	1.17746		4.32972	1.04682		4.32979	1.0359		4.32787	1.09826		4.33005	1.13896		4.33027	2.64562		4.33006	2.68707		4.33005	2.5738		4.33004	2.65871		4.33001	2.85989
4.31045	1.25323		4.33306	1.42599		4.33186	1.16481		4.33528	1.40644		4.33528	1.36983		4.33279	1.17813		4.33476	1.04807		4.33487	1.03729		4.33292	1.09964		4.33513	1.13984		4.33522	2.64671		4.33503	2.68816		4.33503	2.57466		4.33501	2.6597		4.33499	2.86147
4.31547	1.25368		4.33803	1.42654		4.33674	1.16518		4.34023	1.40722		4.34023	1.37064		4.33781	1.17874		4.33979	1.04938		4.33992	1.03866		4.33799	1.10097		4.34021	1.14072		4.34012	2.6476		4.33993	2.68934		4.33996	2.5756		4.33994	2.66074		4.33994	2.86302
4.32053	1.25419		4.34296	1.42714		4.34166	1.16555		4.34518	1.40791		4.34521	1.37142		4.3428	1.17935		4.34479	1.05059		4.3449	1.04007		4.34301	1.1022		4.34523	1.14156		4.34501	2.64851		4.34482	2.6903		4.34488	2.57637		4.34487	2.66187		4.34488	2.86444
4.3256	1.25455		4.3479	1.42776		4.34664	1.16606		4.35015	1.40863		4.35025	1.37214		4.34776	1.17993		4.34975	1.05179		4.34984	1.0414		4.34797	1.10354		4.35019	1.14242		4.34997	2.64955		4.34975	2.69124		4.34984	2.57718		4.34984	2.66287		4.34987	2.86597
4.33064	1.25486		4.35288	1.42836		4.35168	1.16659		4.35517	1.40921		4.35533	1.37281		4.35273	1.18046		4.35472	1.05309		4.35478	1.04261		4.35288	1.10495		4.35509	1.14319		4.35502	2.65052		4.35476	2.69246		4.35485	2.57831		4.35488	2.66385		4.3549	2.86751
4.33561	1.25529		4.35792	1.42907		4.35674	1.16709		4.36021	1.40987		4.36041	1.37349		4.35773	1.18107		4.35972	1.05435		4.35976	1.04379		4.35781	1.10614		4.36	1.14397		4.36014	2.65161		4.35985	2.6938		4.35992	2.57937		4.35996	2.665		4.35997	2.86906
4.34053	1.25569		4.36299	1.42972		4.3618	1.16755		4.36524	1.41056		4.36543	1.37421		4.36277	1.18183		4.36477	1.05556		4.36481	1.04504		4.3628	1.10733		4.36496	1.14477		4.36527	2.65286		4.36496	2.69513		4.36501	2.58032		4.36503	2.66618		4.36504	2.8707
4.34541	1.25608		4.36803	1.43035		4.36682	1.16804		4.37023	1.41122		4.37037	1.37501		4.36784	1.18245		4.36984	1.05683		4.3699	1.04624		4.36785	1.10865		4.36998	1.14561		4.37035	2.65402		4.37005	2.69651		4.37005	2.5813		4.37006	2.66732		4.37006	2.87234
4.35033	1.25655		4.37302	1.43102		4.37182	1.16852		4.37519	1.41187		4.37527	1.3758		4.37289	1.183		4.37491	1.05814		4.37497	1.04742		4.37293	1.10988		4.37502	1.14641		4.37537	2.65507		4.37507	2.6979		4.37505	2.58226		4.37504	2.66852		4.37503	2.87378
4.35528	1.25696		4.37797	1.43163		4.37681	1.16901		4.38014	1.41257		4.38017	1.37654		4.3779	1.18363		4.37993	1.05937		4.37999	1.04858		4.378	1.11112		4.38004	1.14727		4.38035	2.65613		4.38006	2.69913		4.38001	2.58309		4.37999	2.66969		4.37999	2.8752
4.36028	1.25743		4.38291	1.43227		4.38179	1.16942		4.38512	1.41329		4.38512	1.37733		4.38283	1.18429		4.38491	1.06067		4.38495	1.04971		4.38301	1.11235		4.38503	1.14827		4.38531	2.65717		4.38503	2.70029		4.38499	2.58387		4.38495	2.67074		4.38496	2.87667
4.36531	1.25786		4.38788	1.43288		4.38678	1.16993		4.39014	1.41403		4.39012	1.37809		4.38773	1.18485		4.38985	1.06181		4.38989	1.05073		4.38796	1.11351		4.39	1.14927		4.39029	2.658		4.39002	2.70156		4.38999	2.58481		4.38996	2.67185		4.38997	2.87819
4.37035	1.25825		4.39289	1.43357		4.39178	1.17049		4.3952	1.41479		4.39515	1.37882		4.39265	1.18544		4.3948	1.06288		4.39484	1.05169		4.3929	1.1147		4.39497	1.15024		4.39531	2.65892		4.39505	2.70283		4.39504	2.58574		4.395	2.67311		4.39503	2.87967
4.37538	1.25864		4.39794	1.43422		4.39679	1.17095		4.40026	1.41552		4.4002	1.37951		4.39762	1.18601		4.39978	1.06403		4.39981	1.05261		4.39786	1.11594		4.39996	1.15116		4.40035	2.66004		4.40009	2.70396		4.4001	2.5866		4.40007	2.67423		4.4001	2.88115
4.38039	1.25908		4.40299	1.43488		4.40182	1.17142		4.40529	1.41623		4.40522	1.38023		4.40264	1.18651		4.40478	1.06519		4.4048	1.05359		4.40285	1.11718		4.40499	1.15196		4.40538	2.66112		4.40513	2.70513		4.40513	2.58763		4.40511	2.67527		4.40514	2.88263
4.3854	1.25962		4.40802	1.43553		4.40684	1.17191		4.41029	1.41696		4.4102	1.38098		4.4077	1.1871		4.40978	1.06625		4.40979	1.05451		4.40785	1.1183		4.41002	1.15284		4.41036	2.66212		4.41011	2.70627		4.4101	2.58852		4.4101	2.67644		4.41012	2.8839
4.39041	1.26019		4.41301	1.43629		4.41186	1.17236		4.41525	1.41774		4.41515	1.38171		4.41274	1.18775		4.41477	1.06735		4.41478	1.05544		4.41285	1.11946		4.41504	1.15372		4.41529	2.66317		4.41506	2.70729		4.41503	2.5893		4.41504	2.67755		4.41505	2.88508
4.39542	1.26065		4.41797	1.43696		4.41687	1.17277		4.42021	1.41844		4.42012	1.38248		4.41773	1.18832		4.41974	1.06859		4.41976	1.05636		4.41784	1.12063		4.42004	1.15452		4.42022	2.66412		4.41999	2.7085		4.41997	2.59015		4.41998	2.67856		4.41997	2.88638
4.40044	1.26114		4.42295	1.43753		4.42189	1.17323		4.42519	1.41913		4.4251	1.38328		4.42268	1.18889		4.42469	1.06986		4.42474	1.05729		4.42281	1.12169		4.42502	1.15536		4.42518	2.665		4.42494	2.70983		4.42494	2.59117		4.42496	2.67967		4.42494	2.88776
4.40546	1.26166		4.42794	1.43819		4.42688	1.17375		4.43019	1.41986		4.43013	1.38415		4.42762	1.18951		4.42964	1.07111		4.42971	1.05825		4.42778	1.12271		4.42999	1.15628		4.43018	2.66603		4.42995	2.7111		4.42999	2.59213		4.42999	2.68087		4.42997	2.88912
4.4105	1.26212		4.43295	1.43891		4.43189	1.1741		4.43518	1.42062		4.43517	1.38508		4.43259	1.19005		4.4346	1.07235		4.43468	1.0592		4.43274	1.12385		4.43495	1.15727		4.43523	2.66711		4.43499	2.71237		4.43507	2.59302		4.43506	2.68206		4.43505	2.89067
4.41553	1.26264		4.43795	1.43962		4.43692	1.17451		4.44017	1.42134		4.44024	1.38594		4.43761	1.19056		4.43959	1.0736		4.43968	1.06004		4.43772	1.12494		4.43993	1.15806		4.44028	2.66811		4.44004	2.7137		4.44015	2.59413		4.44014	2.68327		4.44013	2.89219
4.42055	1.26304		4.44294	1.44024		4.44196	1.175		4.44517	1.42199		4.44531	1.38677		4.44267	1.19114		4.44459	1.07476		4.44467	1.06086		4.44272	1.12602		4.44493	1.15882		4.44531	2.66922		4.44507	2.71497		4.44519	2.59523		4.44517	2.68451		4.44517	2.89359
4.42556	1.26342		4.44793	1.44088		4.44699	1.17551		4.45017	1.42274		4.45037	1.38764		4.44774	1.19169		4.44959	1.07601		4.44966	1.06158		4.44772	1.1271		4.44992	1.15968		4.4503	2.67037		4.45005	2.71618		4.45017	2.59619		4.45015	2.68561		4.45015	2.89502
4.43056	1.26393		4.45291	1.44152		4.45201	1.17596		4.45516	1.42353		4.45541	1.38846		4.45278	1.19218		4.4546	1.07722		4.45465	1.06236		4.45272	1.12818		4.45492	1.16053		4.45526	2.67145		4.45502	2.7174		4.4551	2.59713		4.45509	2.68658		4.45509	2.89639
4.43553	1.26452		4.45788	1.44213		4.45698	1.17655		4.46015	1.42431		4.46043	1.38933		4.45775	1.19266		4.45962	1.07823		4.45966	1.06309		4.45772	1.12932		4.45992	1.16137		4.46022	2.6725		4.45997	2.71863		4.46002	2.59812		4.46001	2.68768		4.46002	2.89764
4.44049	1.26513		4.46287	1.44272		4.46192	1.17705		4.46515	1.42519		4.46542	1.39012		4.46269	1.19315		4.46466	1.07945		4.4647	1.06373		4.46274	1.13054		4.46494	1.16236		4.4652	2.6736		4.46496	2.71981		4.46496	2.59899		4.46496	2.68885		4.46497	2.89888
4.44547	1.26566		4.46787	1.44334		4.46684	1.17743		4.47014	1.42599		4.47039	1.39077		4.46765	1.19351		4.46971	1.0807		4.46974	1.06426		4.46778	1.13182		4.46996	1.16333		4.47021	2.67468		4.46996	2.72103		4.46992	2.59981		4.46993	2.69		4.46994	2.90016
4.45047	1.26618		4.47287	1.44397		4.4718	1.17794		4.47513	1.4267		4.47535	1.39154		4.47266	1.19382		4.47473	1.08193		4.47477	1.06494		4.47281	1.13299		4.47497	1.16436		4.47522	2.67569		4.47496	2.72228		4.4749	2.60085		4.4749	2.69104		4.47492	2.90149
4.45547	1.26667		4.47787	1.44459		4.47681	1.17846		4.48013	1.42739		4.48032	1.39226		4.47774	1.19427		4.47972	1.08309		4.47977	1.06561		4.47781	1.1341		4.47996	1.16539		4.48021	2.67659		4.47995	2.72344		4.47987	2.60173		4.47986	2.69214		4.47989	2.90275
4.46048	1.26715		4.48286	1.4453		4.48187	1.17898		4.48514	1.42803		4.4853	1.39306		4.48285	1.19477		4.4847	1.08424		4.48474	1.06614		4.48279	1.13527		4.48494	1.1663		4.48521	2.67764		4.48493	2.72449		4.48485	2.60249		4.48482	2.69315		4.48485	2.90405
4.46547	1.26764		4.48786	1.44597		4.48695	1.1795		4.49015	1.42858		4.49028	1.39393		4.48794	1.19531		4.48968	1.08536		4.48971	1.06679		4.48776	1.13635		4.48991	1.16708		4.4902	2.67864		4.48991	2.72573		4.48984	2.60351		4.4898	2.69426		4.48983	2.90539
4.47044	1.26818		4.49285	1.44673		4.49201	1.1801		4.49515	1.42928		4.49526	1.39484		4.49296	1.1958		4.49468	1.08655		4.4947	1.06754		4.49274	1.13739		4.49488	1.16785		4.49518	2.6797		4.49489	2.72702		4.49483	2.60457		4.49478	2.69556		4.49482	2.90668
4.47539	1.26883		4.49784	1.44738		4.49703	1.18057		4.50013	1.42998		4.50024	1.39567		4.49791	1.19622		4.49973	1.08774		4.49975	1.06838		4.49776	1.13847		4.4999	1.16873		4.50017	2.68088		4.49987	2.7282		4.49984	2.60555		4.49979	2.69681		4.49983	2.90811
4.48037	1.26935		4.50283	1.44806		4.502	1.18093		4.5051	1.43063		4.50518	1.39647		4.50284	1.19662		4.50482	1.08879		4.50483	1.06915		4.50282	1.13947		4.50494	1.16956		4.50515	2.68195		4.50488	2.72947		4.50486	2.6066		4.50482	2.69798		4.50486	2.90963
4.4854	1.26985		4.50781	1.4487		4.50695	1.18137		4.51006	1.4313		4.51013	1.3973		4.50777	1.19711		4.50988	1.08991		4.50991	1.06998		4.5079	1.14057		4.50999	1.17044		4.51014	2.6829		4.50989	2.73079		4.50989	2.60768		4.50986	2.69923		4.50989	2.91098
4.49049	1.27043		4.5128	1.44929		4.5119	1.18182		4.51504	1.432		4.5151	1.3981		4.51275	1.19748		4.5149	1.09114		4.51493	1.0708		4.51296	1.14178		4.51501	1.17136		4.5151	2.68381		4.51489	2.73199		4.51491	2.60865		4.5149	2.70045		4.5149	2.9122
4.49559	1.27111		4.51781	1.44994		4.51689	1.18222		4.52006	1.43276		4.52013	1.39885		4.51774	1.19782		4.51986	1.09226		4.51989	1.07155		4.51797	1.14292		4.52	1.17218		4.52006	2.68466		4.51987	2.73294		4.51993	2.60953		4.51992	2.70151		4.51991	2.91338
4.50068	1.2718		4.52285	1.45063		4.52191	1.18275		4.52511	1.43354		4.5252	1.39963		4.52275	1.19815		4.52477	1.09324		4.5248	1.07239		4.52292	1.14392		4.52497	1.17301		4.52505	2.68555		4.52487	2.73406		4.52496	2.61059		4.52494	2.70262		4.52492	2.91459
4.50569	1.27253		4.52793	1.45132		4.52696	1.18338		4.5302	1.43424		4.53028	1.40053		4.52774	1.1986		4.52968	1.09421		4.52973	1.07311		4.52784	1.14488		4.52992	1.17392		4.53007	2.6865		4.52987	2.73524		4.52998	2.61172		4.52997	2.70381		4.52994	2.91584
4.51063	1.27313		4.53303	1.45205		4.53196	1.18387		4.53529	1.43495		4.53536	1.40146		4.53274	1.19911		4.53464	1.09521		4.5347	1.07381		4.53278	1.14587		4.53492	1.17473		4.5351	2.68759		4.53488	2.73647		4.535	2.61272		4.53499	2.70498		4.53496	2.91732
4.51554	1.27357		4.53813	1.45276		4.53691	1.18438		4.54035	1.4357		4.54038	1.40241		4.53775	1.19957		4.53966	1.09625		4.53974	1.07457		4.53778	1.14686		4.53998	1.1755		4.54013	2.68869		4.5399	2.73777		4.54001	2.6138		4.53999	2.7061		4.53998	2.91887
4.52045	1.27396		4.54317	1.45341		4.54183	1.18491		4.54536	1.43647		4.54537	1.40337		4.54277	1.20005		4.54473	1.09729		4.54482	1.07551		4.54283	1.1479		4.54508	1.17642		4.54515	2.68972		4.54491	2.73914		4.54499	2.61492		4.54498	2.70725		4.54499	2.92027
4.52539	1.27442		4.54814	1.45414		4.54677	1.18538		4.55031	1.43722		4.55034	1.40419		4.5478	1.20057		4.5498	1.09829		4.54988	1.07651		4.54791	1.14896		4.5502	1.17733		4.55017	2.69071		4.54992	2.74041		4.54997	2.61572		4.54996	2.70839		4.54999	2.92146
4.53038	1.27495		4.55306	1.45476		4.55174	1.1859		4.55524	1.43782		4.55532	1.40501		4.55284	1.20106		4.55482	1.09922		4.5549	1.07752		4.55296	1.14999		4.55526	1.17809		4.55518	2.69177		4.55492	2.74155		4.55493	2.61651		4.55493	2.70944		4.55497	2.92258
4.5354	1.27547		4.55796	1.45537		4.55677	1.18641		4.56019	1.4384		4.56033	1.40578		4.55786	1.20142		4.5598	1.10018		4.55986	1.07842		4.55796	1.15104		4.56024	1.179		4.5602	2.69277		4.55994	2.7428		4.55993	2.61759		4.55991	2.71047		4.55995	2.92373
4.54041	1.2761		4.56291	1.45597		4.56182	1.18691		4.5652	1.43916		4.56537	1.40662		4.56287	1.20181		4.56475	1.10115		4.5648	1.07935		4.56291	1.1521		4.56516	1.17989		4.56525	2.6938		4.56499	2.74401		4.56496	2.61859		4.56494	2.71154		4.56496	2.92487
4.54537	1.27674		4.56792	1.45658		4.56684	1.18733		4.57024	1.43981		4.57042	1.40742		4.56785	1.20226		4.56972	1.10207		4.56976	1.0803		4.56784	1.1531		4.57007	1.1806		4.57032	2.69489		4.57006	2.74523		4.57002	2.61958		4.57	2.71263		4.57001	2.92612
4.55032	1.27732		4.57297	1.45724		4.5718	1.18788		4.57527	1.44049		4.57541	1.40825		4.57284	1.20267		4.57472	1.103		4.57477	1.08119		4.57281	1.15413		4.57501	1.1814		4.57538	2.69581		4.57513	2.74665		4.5751	2.62072		4.57509	2.71386		4.57508	2.92756
4.55528	1.27792		4.57801	1.45793		4.57674	1.18842		4.58027	1.4412		4.58034	1.40915		4.57786	1.20311		4.57977	1.10396		4.57983	1.08207		4.57782	1.15512		4.57999	1.18223		4.58041	2.69665		4.58015	2.74808		4.58015	2.62184		4.58015	2.71518		4.58012	2.92889
4.56029	1.27842		4.58303	1.45861		4.58168	1.18893		4.58524	1.44187		4.58524	1.41003		4.58289	1.20347		4.58483	1.10486		4.5849	1.08293		4.58288	1.15607		4.58502	1.18296		4.58537	2.69748		4.58512	2.74921		4.58512	2.62275		4.58515	2.71641		4.58511	2.93009
4.56535	1.279		4.588	1.45926		4.58665	1.18936		4.59018	1.44255		4.59014	1.41081		4.58791	1.20386		4.58986	1.10568		4.58995	1.08391		4.58794	1.15697		4.59007	1.18378		4.59029	2.69819		4.59003	2.75028		4.59004	2.62361		4.59007	2.71733		4.59005	2.93132
4.57046	1.27963		4.59295	1.45987		4.59168	1.18988		4.59514	1.44325		4.59509	1.41156		4.59289	1.20426		4.59483	1.10661		4.59492	1.08482		4.59296	1.15798		4.59507	1.18476		4.5952	2.69892		4.59493	2.7514		4.59495	2.62452		4.59497	2.71838		4.59498	2.93241
4.57556	1.28021		4.59791	1.46054		4.59678	1.19047		4.60015	1.44397		4.60009	1.41237		4.59784	1.20468		4.59973	1.10764		4.59982	1.08559		4.59791	1.15895		4.60001	1.18561		4.60014	2.69968		4.59988	2.75242		4.59989	2.62544		4.59991	2.71952		4.59994	2.93343
4.5806	1.28079		4.60291	1.46113		4.6019	1.19099		4.6052	1.44466		4.60515	1.41314		4.60276	1.20498		4.60463	1.10866		4.6047	1.08636		4.60282	1.15986		4.60491	1.18639		4.60514	2.70057		4.60489	2.75344		4.60489	2.62629		4.6049	2.72059		4.60494	2.93463
4.58558	1.28136		4.60796	1.46172		4.607	1.19163		4.61028	1.4454		4.61019	1.41392		4.6077	1.20535		4.60954	1.10979		4.6096	1.08716		4.60772	1.16067		4.60981	1.18725		4.6102	2.70154		4.60996	2.75473		4.60995	2.62746		4.60995	2.7218		4.60999	2.93594
4.59053	1.28189		4.61303	1.46229		4.61204	1.19216		4.61534	1.44617		4.6152	1.41475		4.61269	1.20573		4.61451	1.11086		4.61456	1.08802		4.61265	1.16133		4.61476	1.18812		4.61526	2.70257		4.61503	2.75617		4.61503	2.6288		4.61502	2.72314		4.61504	2.93726
4.59547	1.28244		4.61807	1.46288		4.61703	1.19277		4.62034	1.44694		4.62016	1.41565		4.61772	1.20611		4.61953	1.11189		4.61959	1.08877		4.61763	1.16209		4.61976	1.18886		4.62028	2.70359		4.62006	2.75744		4.62007	2.62989		4.62006	2.72441		4.62005	2.93863
4.60045	1.28299		4.62306	1.46354		4.62199	1.19331		4.62527	1.44757		4.62513	1.4166		4.62277	1.2065		4.62459	1.11293		4.62465	1.08959		4.62266	1.16292		4.62481	1.1896		4.62525	2.70461		4.62504	2.75876		4.62507	2.63103		4.62506	2.72564		4.62502	2.93994
4.60548	1.28361		4.62798	1.46419		4.62697	1.19389		4.63016	1.44819		4.63011	1.41757		4.62779	1.20685		4.62964	1.11418		4.6297	1.09042		4.62771	1.1638		4.62988	1.19039		4.6302	2.70543		4.62999	2.76007		4.63004	2.6322		4.63003	2.72688		4.62997	2.94125
4.61055	1.28424		4.63288	1.46472		4.63197	1.19449		4.63507	1.44884		4.63516	1.41864		4.63276	1.20708		4.63466	1.11528		4.63472	1.09127		4.63275	1.16463		4.63492	1.19119		4.63518	2.70627		4.63496	2.76132		4.63503	2.63311		4.63501	2.72809		4.63494	2.94253
4.61561	1.28487		4.6378	1.46525		4.63699	1.19501		4.64002	1.44951		4.64026	1.41959		4.63768	1.20736		4.63966	1.11621		4.6397	1.09222		4.63775	1.16553		4.63993	1.19209		4.64021	2.70713		4.63997	2.76256		4.64004	2.63409		4.64001	2.72914		4.63996	2.94389
4.62062	1.28553		4.64276	1.46586		4.64199	1.19556		4.64501	1.45027		4.64538	1.42041		4.6426	1.2078		4.64465	1.1172		4.64468	1.09322		4.64274	1.16651		4.64491	1.19301		4.64528	2.70793		4.64502	2.76385		4.64507	2.63512		4.64505	2.73022		4.64502	2.94521
4.62557	1.28617		4.64776	1.46642		4.64697	1.19604		4.65004	1.45102		4.65046	1.42127		4.64758	1.20816		4.64964	1.11819		4.64967	1.09409		4.64773	1.16733		4.64988	1.19379		4.65036	2.70873		4.65009	2.76515		4.65012	2.63608		4.6501	2.73151		4.65009	2.94639
4.6305	1.28685		4.65277	1.46709		4.65192	1.19647		4.65507	1.45176		4.65547	1.42214		4.65263	1.20849		4.65464	1.11921		4.65468	1.09496		4.65272	1.16814		4.65486	1.19449		4.65542	2.70957		4.65513	2.76635		4.65514	2.63705		4.65514	2.73273		4.65513	2.94762
4.63545	1.28741		4.65778	1.46778		4.65688	1.19693		4.66008	1.45244		4.66042	1.42299		4.65773	1.20894		4.65966	1.12021		4.6597	1.09594		4.65773	1.16901		4.65986	1.19525		4.66041	2.71041		4.66012	2.76759		4.66011	2.63818		4.66012	2.73391		4.66011	2.94896
4.64042	1.28791		4.66279	1.4685		4.66185	1.19748		4.66506	1.45314		4.66535	1.42392		4.66283	1.20935		4.66469	1.1212		4.66473	1.09685		4.66275	1.16971		4.66489	1.19594		4.66532	2.71115		4.66505	2.76888		4.66503	2.63941		4.66505	2.7351		4.66504	2.95018
4.64542	1.28851		4.66779	1.46924		4.66683	1.19805		4.67004	1.4539		4.67031	1.42488		4.66788	1.20971		4.66973	1.12219		4.66976	1.09769		4.66778	1.17031		4.66992	1.19668		4.6702	2.71198		4.66995	2.76994		4.66993	2.64037		4.66996	2.73622		4.66994	2.9514
4.65044	1.28901		4.67281	1.46997		4.67182	1.19866		4.67503	1.4546		4.6753	1.42584		4.67287	1.2101		4.67477	1.12332		4.6748	1.09855		4.67282	1.17104		4.67497	1.19758		4.6751	2.71274		4.67486	2.77108		4.67485	2.64136		4.67489	2.73731		4.67487	2.95273
4.65544	1.28956		4.67783	1.47062		4.67681	1.19918		4.68004	1.45529		4.68031	1.42673		4.67782	1.21057		4.67981	1.12447		4.67983	1.09943		4.67785	1.1717		4.68002	1.19842		4.68005	2.71341		4.67982	2.77235		4.67983	2.64248		4.67986	2.73854		4.67986	2.95401
4.66044	1.2901		4.68286	1.47115		4.6818	1.19957		4.68509	1.45612		4.68532	1.42756		4.68278	1.21093		4.68484	1.12535		4.68488	1.10026		4.68289	1.17235		4.68507	1.19923		4.68507	2.71406		4.68483	2.77356		4.68484	2.6434		4.68487	2.73983		4.68488	2.95525
4.66545	1.29062		4.6879	1.47182		4.68681	1.20003		4.69015	1.45698		4.69032	1.42835		4.68776	1.2113		4.68985	1.12621		4.6899	1.10111		4.68793	1.17319		4.69011	1.20005		4.69011	2.71482		4.68987	2.77467		4.68988	2.64438		4.6899	2.74099		4.6899	2.9565
4.67046	1.2912		4.69295	1.47264		4.69184	1.20057		4.69521	1.45783		4.69531	1.42913		4.69279	1.21159		4.69483	1.12718		4.69489	1.10188		4.69296	1.17388		4.69513	1.20073		4.69516	2.7155		4.69491	2.77592		4.69491	2.6456		4.69493	2.74205		4.69492	2.95779
4.67549	1.29181		4.698	1.47343		4.69689	1.20114		4.70027	1.45873		4.7003	1.43001		4.69785	1.21178		4.69979	1.12816		4.69985	1.10259		4.69795	1.17451		4.70012	1.20132		4.70018	2.71618		4.69994	2.77735		4.69993	2.64678		4.69993	2.74321		4.69992	2.95898
4.68053	1.29243		4.70304	1.47412		4.70192	1.20161		4.7053	1.45959		4.70531	1.43092		4.70291	1.21211		4.70477	1.12911		4.70482	1.1033		4.70292	1.17515		4.7051	1.20192		4.70517	2.71704		4.70495	2.77863		4.70492	2.64779		4.7049	2.74437		4.70489	2.96028
4.68557	1.29305		4.70805	1.47487		4.70692	1.20221		4.71033	1.46038		4.71033	1.43182		4.70791	1.21253		4.70978	1.13008		4.70983	1.10416		4.70791	1.17583		4.7101	1.20267		4.71014	2.71788		4.70994	2.77987		4.70991	2.64889		4.70988	2.74558		4.70986	2.96165
4.6906	1.29361		4.71305	1.47549		4.71188	1.20282		4.71533	1.46112		4.71536	1.43275		4.71287	1.21286		4.7148	1.13104		4.71485	1.10501		4.71292	1.17643		4.71511	1.20332		4.71511	2.71872		4.71491	2.78117		4.7149	2.65006		4.71487	2.74691		4.71485	2.96291
4.69563	1.29414		4.71803	1.47602		4.71681	1.20339		4.72031	1.46179		4.72038	1.43372		4.71782	1.2132		4.71982	1.13188		4.71985	1.10585		4.71793	1.17704		4.72012	1.20392		4.72008	2.71953		4.71986	2.78238		4.7199	2.65118		4.71988	2.74833		4.71986	2.96422
4.70066	1.29469		4.72298	1.47668		4.72174	1.20394		4.72527	1.46254		4.72538	1.4346		4.72278	1.21374		4.72481	1.13274		4.72485	1.10676		4.72292	1.17773		4.7251	1.20463		4.72507	2.72038		4.72483	2.78358		4.72492	2.65222		4.72491	2.74956		4.7249	2.96569
4.70569	1.2952		4.72793	1.47731		4.72671	1.20455		4.73023	1.46324		4.7304	1.43545		4.72779	1.21411		4.72978	1.13362		4.72983	1.10762		4.72789	1.17842		4.73006	1.20536		4.73007	2.72113		4.72981	2.78489		4.72993	2.65337		4.72995	2.75083		4.72994	2.96715
4.71068	1.29573		4.73291	1.47805		4.73174	1.20505		4.73521	1.46398		4.73543	1.43634		4.73282	1.21437		4.73474	1.13451		4.73478	1.10838		4.73286	1.17903		4.735	1.20597		4.7351	2.722		4.73483	2.78625		4.73495	2.65451		4.73499	2.75223		4.735	2.96848
4.71562	1.29627		4.73792	1.47874		4.73681	1.20549		4.7402	1.4647		4.74046	1.43717		4.73785	1.21464		4.7397	1.13539		4.73975	1.10918		4.73781	1.17965		4.73994	1.20665		4.74014	2.72304		4.73987	2.7876		4.73996	2.65559		4.74001	2.7535		4.74004	2.96982
4.72054	1.29688		4.74294	1.47937		4.74186	1.20608		4.74518	1.46537		4.74547	1.43814		4.74286	1.21493		4.74469	1.1362		4.74475	1.11002		4.74278	1.18019		4.74491	1.20734		4.74518	2.72399		4.74492	2.78896		4.74496	2.65687		4.74501	2.75473		4.74505	2.97128
4.72543	1.29739		4.74795	1.47995		4.74687	1.20657		4.75015	1.46605		4.75043	1.43895		4.74783	1.21517		4.74974	1.13685		4.74979	1.11091		4.74779	1.18069		4.74994	1.20805		4.75021	2.7249		4.74997	2.79036		4.74995	2.65812		4.75002	2.75601		4.75006	2.97266
4.73033	1.29784		4.75294	1.48069		4.75183	1.20704		4.75511	1.46676		4.75536	1.43979		4.75278	1.2155		4.75482	1.13756		4.75487	1.11179		4.75284	1.18133		4.75501	1.20879		4.75523	2.72584		4.755	2.79161		4.75495	2.65916		4.75502	2.75729		4.75505	2.97395
4.73528	1.29834		4.7579	1.48152		4.75676	1.20761		4.76005	1.46751		4.76027	1.4407		4.75773	1.21593		4.75989	1.13838		4.75994	1.11259		4.75791	1.18192		4.76009	1.20951		4.76024	2.72681		4.76001	2.79282		4.75994	2.66024		4.76	2.75842		4.76003	2.97522
4.74031	1.29886		4.76284	1.48225		4.76171	1.20815		4.76502	1.4683		4.7652	1.44158		4.76271	1.21623		4.76491	1.13926		4.76495	1.11327		4.76295	1.18249		4.76514	1.21026		4.76523	2.72769		4.765	2.79421		4.76491	2.66141		4.76496	2.75958		4.76499	2.97642
4.74539	1.29935		4.76782	1.48298		4.76672	1.20874		4.77005	1.46911		4.77016	1.4425		4.76772	1.21659		4.76985	1.14004		4.76989	1.11404		4.76794	1.18308		4.77013	1.2109		4.77024	2.72869		4.77	2.79556		4.7699	2.66249		4.76994	2.76082		4.76996	2.97755
4.75046	1.29986		4.77285	1.4837		4.7718	1.20938		4.77512	1.46998		4.77519	1.44341		4.77274	1.21696		4.77477	1.14074		4.7748	1.11491		4.77287	1.18364		4.77506	1.21165		4.77526	2.72982		4.77504	2.79686		4.77491	2.66352		4.77495	2.76207		4.77496	2.97878
4.7555	1.30035		4.77793	1.48443		4.7769	1.21003		4.78023	1.47085		4.78025	1.44436		4.77774	1.21717		4.7797	1.14147		4.77974	1.11563		4.77779	1.18422		4.77998	1.2123		4.7803	2.73079		4.78008	2.79824		4.77994	2.66471		4.77998	2.7634		4.77997	2.98012
4.7605	1.30082		4.78304	1.48517		4.78196	1.21063		4.78533	1.47161		4.78529	1.44539		4.78272	1.2174		4.78467	1.14205		4.78472	1.11626		4.78274	1.18483		4.78492	1.21283		4.78532	2.73179		4.7851	2.79962		4.78497	2.66597		4.78501	2.76484		4.78499	2.98151
4.76545	1.30147		4.78813	1.486		4.78697	1.2112		4.79037	1.47238		4.79029	1.44643		4.78769	1.21779		4.78967	1.14258		4.78974	1.1169		4.78775	1.18533		4.78992	1.21348		4.79033	2.73293		4.7901	2.80089		4.78998	2.66712		4.79002	2.76616		4.78999	2.98293
4.7704	1.30216		4.79314	1.48674		4.79192	1.21168		4.79534	1.47314		4.79525	1.44735		4.79266	1.2182		4.7947	1.14297		4.79478	1.11765		4.7928	1.18592		4.79497	1.2141		4.79531	2.73406		4.79506	2.80212		4.79498	2.66838		4.795	2.76732		4.79498	2.98438
4.7754	1.30281		4.79809	1.48738		4.79685	1.2122		4.80028	1.47394		4.80018	1.44815		4.79764	1.21847		4.79971	1.14324		4.7998	1.11834		4.79786	1.18647		4.80003	1.2147		4.80028	2.73511		4.80001	2.80346		4.79996	2.66977		4.79997	2.76862		4.79995	2.98565
4.78047	1.30342		4.803	1.48791		4.80181	1.21269		4.80521	1.47474		4.80512	1.44891		4.80265	1.21877		4.80468	1.14358		4.80476	1.11908		4.80287	1.18703		4.80505	1.21533		4.80524	2.73618		4.80497	2.80475		4.80495	2.67101		4.80494	2.77002		4.80492	2.98683
4.78558	1.30394		4.80791	1.48848		4.80683	1.21325		4.81017	1.47546		4.81014	1.4498		4.80767	1.21913		4.80962	1.14404		4.80969	1.11986		4.80782	1.18758		4.81	1.21594		4.81023	2.7372		4.80997	2.80607		4.80996	2.67218		4.80994	2.77125		4.80994	2.98832
4.79067	1.30448		4.81285	1.48913		4.8119	1.21385		4.81517	1.47619		4.81524	1.45077		4.81268	1.21941		4.81457	1.14445		4.81464	1.12059		4.81274	1.18815		4.81491	1.21651		4.81525	2.73821		4.815	2.80741		4.81502	2.67352		4.81499	2.77249		4.81501	2.98989
4.79569	1.30499		4.81785	1.48988		4.81698	1.21437		4.8202	1.47688		4.82036	1.45178		4.81769	1.21975		4.81956	1.14475		4.81962	1.12135		4.81769	1.18866		4.81984	1.21719		4.82029	2.73931		4.82005	2.8088		4.82011	2.67486		4.82009	2.7739		4.82011	2.99134
4.80065	1.30549		4.82289	1.49069		4.82203	1.21497		4.82522	1.47763		4.82545	1.45272		4.82268	1.22018		4.8246	1.14499		4.82466	1.12213		4.82269	1.18917		4.82481	1.21786		4.82532	2.74043		4.82509	2.81004		4.82519	2.67608		4.82518	2.7753		4.82521	2.99282
4.80557	1.30589		4.82791	1.49139		4.82702	1.21549		4.83019	1.47831		4.83046	1.45367		4.82768	1.22048		4.82968	1.14502		4.82974	1.12287		4.82775	1.18965		4.82985	1.21848		4.83031	2.74148		4.83008	2.8114		4.83021	2.67732		4.83023	2.77665		4.83025	2.99425
4.81049	1.30633		4.83288	1.49215		4.83197	1.21605		4.83512	1.47904		4.83542	1.45463		4.83268	1.22085		4.83476	1.14503		4.83482	1.12368		4.83284	1.19013		4.83494	1.21907		4.83524	2.74259		4.83501	2.81273		4.83516	2.67853		4.8352	2.77799		4.83521	2.9955
4.81547	1.30685		4.83783	1.49291		4.83689	1.2166		4.84005	1.47986		4.84035	1.45565		4.83768	1.22113		4.83978	1.14515		4.83983	1.12458		4.8379	1.19061		4.84	1.21966		4.84015	2.74374		4.83992	2.81394		4.84005	2.67948		4.84011	2.77922		4.84011	2.99672
4.8205	1.30745		4.84278	1.49369		4.84185	1.21715		4.84499	1.48061		4.84531	1.45657		4.84267	1.22125		4.84472	1.14538		4.84478	1.12542		4.84289	1.19101		4.845	1.22022		4.84509	2.74481		4.84485	2.81513		4.84494	2.68044		4.84501	2.78032		4.84501	2.99798
4.82555	1.30804		4.84775	1.4944		4.84687	1.2177		4.84998	1.4814		4.85031	1.45746		4.84767	1.22161		4.84964	1.14564		4.8497	1.12632		4.84782	1.19149		4.84995	1.22073		4.85008	2.74575		4.84982	2.81645		4.84987	2.68159		4.84993	2.78146		4.84994	2.99918
4.83055	1.30858		4.85277	1.49513		4.85191	1.21832		4.85503	1.48217		4.85536	1.45832		4.85267	1.22208		4.85457	1.14605		4.85464	1.12722		4.85274	1.19189		4.85487	1.22127		4.85513	2.74678		4.85486	2.81771		4.85485	2.68274		4.8549	2.78274		4.85491	3.00036
4.8355	1.3092		4.85785	1.49599		4.85696	1.21888		4.86011	1.48298		4.86041	1.4592		4.85769	1.22241		4.85956	1.14667		4.85962	1.12802		4.85769	1.19236		4.85983	1.22174		4.8602	2.74805		4.85993	2.819		4.85987	2.68382		4.85991	2.78393		4.85992	3.00169
4.84042	1.30972		4.86293	1.49675		4.86197	1.21936		4.86516	1.48372		4.8654	1.46018		4.86274	1.22262		4.86463	1.14725		4.86467	1.12889		4.8627	1.19285		4.86484	1.22232		4.86526	2.74939		4.865	2.82041		4.8649	2.68506		4.86493	2.78521		4.86492	3.003
4.84535	1.31028		4.86798	1.49742		4.86693	1.21989		4.87016	1.48446		4.87033	1.46114		4.86782	1.22299		4.86974	1.14781		4.86976	1.12989		4.86777	1.1933		4.86991	1.22296		4.87026	2.75064		4.87001	2.82177		4.86989	2.68634		4.8699	2.78659		4.86989	3.00427
4.85033	1.31086		4.87298	1.4981		4.87187	1.22044		4.87514	1.48526		4.87524	1.46201		4.8729	1.22337		4.87485	1.14848		4.87485	1.13094		4.87286	1.19372		4.875	1.22363		4.87523	2.75195		4.87498	2.82298		4.87486	2.68736		4.87485	2.78786		4.87482	3.00557
4.85538	1.31141		4.87795	1.49879		4.87684	1.22108		4.88011	1.48605		4.88017	1.463		4.87794	1.22364		4.87992	1.14914		4.8799	1.1319		4.87793	1.19419		4.88007	1.22423		4.88018	2.75312		4.87993	2.82423		4.87981	2.68845		4.87978	2.78918		4.87975	3.00697
4.86049	1.31202		4.88292	1.49946		4.88184	1.22171		4.88511	1.48695		4.88516	1.46392		4.88291	1.22394		4.88492	1.14969		4.8849	1.13308		4.88294	1.19459		4.88509	1.22486		4.88515	2.75427		4.8849	2.82555		4.8848	2.68971		4.88476	2.79049		4.88472	3.0083
4.8656	1.31261		4.88792	1.50029		4.88686	1.22233		4.89016	1.48781		4.89021	1.46483		4.88783	1.22418		4.88988	1.15012		4.88989	1.13423		4.88792	1.19506		4.89008	1.22548		4.89016	2.75552		4.88991	2.82689		4.88983	2.69093		4.88978	2.79188		4.88974	3.00964
4.87067	1.31325		4.89296	1.50114		4.89188	1.22291		4.89524	1.48862		4.8953	1.4658		4.89273	1.22436		4.89484	1.15047		4.89488	1.1352		4.89289	1.19562		4.89506	1.22603		4.89522	2.75676		4.89497	2.82809		4.89492	2.69218		4.89487	2.79321		4.89482	3.01117
4.87568	1.31384		4.89802	1.50184		4.89688	1.22341		4.90032	1.48941		4.90038	1.46675		4.89767	1.22471		4.89981	1.15085		4.89989	1.13623		4.89789	1.19619		4.90006	1.22655		4.90029	2.75783		4.90003	2.82942		4.90001	2.69355		4.89997	2.79459		4.89992	3.01277
4.88064	1.31441		4.90307	1.50259		4.90188	1.22402		4.90535	1.49022		4.9054	1.46773		4.90268	1.22506		4.90479	1.15125		4.90491	1.13726		4.90293	1.19681		4.90508	1.22707		4.90531	2.759		4.90505	2.83072		4.90506	2.69488		4.90503	2.79605		4.90498	3.01419
4.88559	1.31496		4.90806	1.50336		4.90684	1.2246		4.91031	1.49098		4.91038	1.46863		4.90774	1.22525		4.90977	1.15159		4.90991	1.13815		4.90797	1.1972		4.9101	1.22759		4.91028	2.76026		4.91001	2.83185		4.91004	2.69599		4.91002	2.79739		4.90998	3.0155
4.89056	1.31546		4.913	1.5041		4.9118	1.22521		4.91524	1.49182		4.91533	1.4695		4.91281	1.22552		4.91475	1.15189		4.91489	1.13908		4.91298	1.19755		4.91511	1.22804		4.91521	2.76136		4.91493	2.83303		4.91499	2.69726		4.91497	2.79862		4.91495	3.01697
4.89555	1.31604		4.91791	1.50478		4.91677	1.2257		4.92019	1.4926		4.9203	1.47046		4.91785	1.22591		4.91974	1.15223		4.91986	1.14008		4.91797	1.19798		4.9201	1.22848		4.92015	2.76247		4.91986	2.83428		4.91993	2.6986		4.91992	2.79991		4.91991	3.01834
4.90053	1.3167		4.92285	1.50551		4.92175	1.22616		4.92517	1.49325		4.9253	1.47137		4.92284	1.22621		4.92475	1.15266		4.92484	1.14104		4.92294	1.19842		4.92509	1.22903		4.92513	2.76378		4.92483	2.8355		4.9249	2.69973		4.9249	2.80129		4.9249	3.0197
4.90553	1.31725		4.92783	1.50628		4.92673	1.22661		4.93018	1.49395		4.93033	1.47238		4.92781	1.22644		4.92977	1.15294		4.92984	1.14209		4.92791	1.19878		4.93009	1.22957		4.93018	2.76511		4.92988	2.8368		4.92994	2.70091		4.92994	2.80264		4.92995	3.02117
4.91052	1.31775		4.93285	1.50702		4.93172	1.22713		4.93519	1.49469		4.93534	1.47342		4.93279	1.22675		4.9348	1.15318		4.93485	1.14319		4.9329	1.19916		4.93509	1.23011		4.93528	2.76633		4.93498	2.83821		4.93502	2.70224		4.93502	2.80407		4.93505	3.02262
4.91549	1.31831		4.93789	1.50784		4.93673	1.22779		4.9402	1.49552		4.94034	1.47436		4.93782	1.22708		4.93984	1.15343		4.93987	1.14418		4.93791	1.19964		4.9401	1.23066		4.94038	2.76758		4.94008	2.83942		4.9401	2.70336		4.9401	2.80551		4.94014	3.02402
4.92045	1.31892		4.94291	1.50861		4.94176	1.22845		4.9452	1.49644		4.94532	1.47533		4.9429	1.22735		4.94485	1.15362		4.94488	1.14516		4.94293	1.20009		4.94511	1.23109		4.94542	2.76885		4.94514	2.84058		4.94514	2.70442		4.94513	2.80692		4.94518	3.02554
4.92541	1.31959		4.94793	1.50933		4.94681	1.22918		4.9502	1.49737		4.95027	1.47633		4.94798	1.22785		4.94984	1.15378		4.94986	1.14629		4.94792	1.20049		4.9501	1.23148		4.9504	2.77007		4.95013	2.84175		4.95012	2.70567		4.9501	2.80826		4.95015	3.02699
4.93038	1.32019		4.95294	1.51007		4.95185	1.22982		4.95521	1.49819		4.95521	1.47724		4.95301	1.22832		4.95482	1.15391		4.95483	1.14738		4.9529	1.20091		4.95508	1.23199		4.95534	2.77127		4.95508	2.84298		4.95507	2.70703		4.95505	2.80968		4.95509	3.02831
4.93536	1.32076		4.95796	1.51082		4.95687	1.23051		4.96023	1.49896		4.96019	1.47813		4.95796	1.22848		4.95981	1.15406		4.95982	1.14842		4.95787	1.2014		4.96005	1.23246		4.96028	2.77252		4.96004	2.8441		4.96003	2.70818		4.96001	2.81105		4.96004	3.02971
4.94035	1.32137		4.963	1.5116		4.96187	1.23107		4.96527	1.4998		4.96518	1.47901		4.96285	1.22871		4.96483	1.15427		4.96484	1.1495		4.96288	1.2018		4.96504	1.23287		4.96523	2.77383		4.96501	2.84526		4.96503	2.70945		4.96499	2.8123		4.96501	3.03123
4.94536	1.32201		4.96803	1.51239		4.96687	1.23158		4.97029	1.50057		4.97018	1.47992		4.96772	1.22898		4.96985	1.1545		4.96987	1.1505		4.9679	1.20221		4.97006	1.2334		4.9702	2.77499		4.97	2.84649		4.97004	2.71085		4.97	2.81358		4.97001	3.03264
4.95039	1.32265		4.97306	1.51314		4.97187	1.23223		4.9753	1.50134		4.97519	1.48086		4.97261	1.22915		4.97484	1.15474		4.97487	1.15147		4.97292	1.20257		4.97506	1.23386		4.97518	2.776		4.97498	2.84756		4.97505	2.71208		4.97501	2.8149		4.97502	3.03398
4.95542	1.32324		4.97808	1.51388		4.9769	1.23291		4.98031	1.50223		4.98021	1.48176		4.97755	1.22932		4.97982	1.15482		4.97985	1.15244		4.97792	1.20289		4.98004	1.23423		4.98015	2.77706		4.97996	2.84855		4.98005	2.71325		4.98001	2.81618		4.98002	3.0354
4.96043	1.32379		4.98309	1.51458		4.98195	1.23362		4.98534	1.50322		4.98523	1.48284		4.98254	1.22968		4.98476	1.15496		4.9848	1.15342		4.98289	1.20336		4.985	1.2346		4.98513	2.77817		4.98493	2.84967		4.98502	2.71452		4.98499	2.8175		4.98501	3.03682
4.96543	1.32435		4.98812	1.51528		4.98702	1.23428		4.99039	1.50414		4.99023	1.48386		4.98756	1.22997		4.9897	1.15505		4.98973	1.15421		4.98782	1.20376		4.98995	1.23498		4.99013	2.7794		4.98992	2.85082		4.99	2.71582		4.98998	2.81889		4.98999	3.03818
4.97042	1.32504		4.99315	1.51616		4.99206	1.23481		4.99541	1.50503		4.99523	1.48485		4.99259	1.2303		4.99465	1.15499		4.99468	1.15499		4.99274	1.20407		4.99489	1.23534		4.99517	2.78076		4.99492	2.85206		4.99498	2.71708		4.99497	2.82027		4.99499	3.03958
4.97541	1.3257		4.99815	1.51692		4.99704	1.23528		5.0004	1.50575		5.00023	1.48581		4.9976	1.23072		4.99965	1.15481		4.99969	1.15595		4.99769	1.20447		4.99988	1.23578		5.00022	2.7821		4.99996	2.85341		4.99998	2.71844		4.99998	2.82165		4.99999	3.04109
4.98043	1.3263		5.00311	1.51764		5.00197	1.23586		5.00533	1.50642		5.00521	1.48676		5.0026	1.231		5.00471	1.15473		5.00474	1.15678		5.00271	1.20492		5.00492	1.23633		5.00527	2.78326		5.005	2.85481		5.00499	2.71988		5.00498	2.82308		5.00501	3.04261
4.98546	1.32699		5.00801	1.5184		5.00687	1.23641		5.01023	1.50719		5.01018	1.48766		5.00759	1.23128		5.00975	1.15471		5.0098	1.1577		5.00777	1.20537		5.00998	1.23675		5.01031	2.78453		5.01004	2.85599		5.01001	2.72117		5.00999	2.82453		5.01002	3.044
4.99053	1.32766		5.01288	1.51913		5.01179	1.23706		5.01512	1.50801		5.01516	1.4886		5.0126	1.23176		5.01476	1.15451		5.01482	1.1588		5.01284	1.2058		5.01503	1.23711		5.01533	2.78577		5.01506	2.85711		5.01503	2.72244		5.01499	2.82582		5.01502	3.04532
4.99562	1.32831		5.01776	1.51975		5.01676	1.23765		5.02004	1.50885		5.02017	1.48953		5.01761	1.23214		5.01971	1.15426		5.01978	1.15986		5.01786	1.20631		5.02003	1.23759		5.02034	2.7869		5.02008	2.85831		5.02004	2.72384		5.01999	2.82708		5.02002	3.04667
5.00069	1.32897		5.0227	1.52032		5.02181	1.23834		5.02502	1.50968		5.02522	1.49054		5.02263	1.23243		5.02462	1.15399		5.02469	1.16072		5.02283	1.20674		5.02497	1.23803		5.02535	2.78809		5.02511	2.85943		5.02508	2.72512		5.02502	2.8284		5.02504	3.04799
5.0057	1.3296		5.02772	1.52106		5.02688	1.23906		5.03006	1.51057		5.03028	1.49152		5.02765	1.23278		5.02953	1.15358		5.0296	1.16157		5.02776	1.20709		5.02988	1.23837		5.03037	2.78943		5.03015	2.86047		5.03014	2.72645		5.03007	2.82974		5.03009	3.04949
5.01064	1.33027		5.03279	1.52172		5.03194	1.23968		5.03511	1.51134		5.03533	1.49243		5.03269	1.23321		5.0345	1.15319		5.03456	1.16236		5.03269	1.20748		5.03482	1.23885		5.03539	2.79069		5.03517	2.86164		5.0352	2.72795		5.03513	2.83116		5.03514	3.05103
5.01553	1.33091		5.03788	1.52245		5.03695	1.24028		5.04014	1.51224		5.04034	1.49344		5.03774	1.23364		5.03955	1.15293		5.0396	1.16306		5.03768	1.20788		5.03984	1.23931		5.04037	2.79187		5.04015	2.86289		5.04023	2.72944		5.04016	2.83269		5.04017	3.05247
5.02044	1.3314		5.04293	1.52332		5.04192	1.24087		5.04513	1.51324		5.04531	1.49443		5.04279	1.23408		5.04466	1.1526		5.0447	1.16386		5.04274	1.2082		5.04492	1.2397		5.0453	2.79308		5.04508	2.86399		5.0452	2.73073		5.04515	2.83412		5.04516	3.0539
5.02539	1.33201		5.04794	1.52414		5.04688	1.24147		5.05009	1.51416		5.05025	1.49537		5.04785	1.23458		5.04976	1.15224		5.0498	1.16484		5.04782	1.2086		5.05003	1.24013		5.05021	2.79426		5.04997	2.86506		5.05011	2.73199		5.05009	2.83541		5.0501	3.05542
5.03041	1.3327		5.0529	1.5248		5.05186	1.24208		5.05504	1.51501		5.0552	1.49633		5.0529	1.23496		5.05481	1.15172		5.05485	1.16574		5.05289	1.20909		5.0551	1.24055		5.05511	2.79527		5.05485	2.8661		5.055	2.73332		5.055	2.83672		5.05502	3.05682
5.03547	1.3334		5.05786	1.52561		5.05688	1.24274		5.06004	1.51588		5.06021	1.49728		5.05789	1.23531		5.05979	1.15091		5.05984	1.16658		5.0579	1.20961		5.0601	1.24089		5.06004	2.79633		5.05978	2.86707		5.05991	2.73447		5.05993	2.83807		5.05996	3.0581
5.04051	1.33413		5.06287	1.52652		5.06193	1.24345		5.06512	1.51682		5.06527	1.49822		5.06283	1.23574		5.06474	1.1501		5.0648	1.16743		5.06287	1.21013		5.06504	1.24119		5.06506	2.79758		5.06479	2.8681		5.06488	2.7356		5.06492	2.83938		5.06494	3.05958
5.0455	1.33486		5.06793	1.52725		5.06697	1.24409		5.07024	1.51767		5.07036	1.4993		5.06778	1.23603		5.06968	1.14933		5.06975	1.16821		5.06782	1.21059		5.06998	1.24156		5.07014	2.79883		5.06988	2.86935		5.0699	2.73693		5.06996	2.84075		5.06997	3.06114
5.05045	1.33551		5.07304	1.528		5.07196	1.24473		5.07536	1.51859		5.07541	1.50038		5.07275	1.23637		5.07466	1.14846		5.07474	1.16896		5.07279	1.21094		5.07495	1.24194		5.07523	2.80012		5.07498	2.87064		5.07494	2.73827		5.07499	2.84228		5.075	3.0626
5.0554	1.33611		5.07812	1.52887		5.0769	1.24526		5.0804	1.51956		5.08041	1.5014		5.07775	1.23688		5.07969	1.14747		5.07978	1.16985		5.0778	1.21127		5.07997	1.24229		5.08027	2.80153		5.08003	2.87187		5.07994	2.73956		5.07998	2.84372		5.08	3.06398
5.06038	1.33675		5.08314	1.52973		5.08179	1.24586		5.08538	1.52051		5.08537	1.50237		5.08276	1.23735		5.08476	1.1464		5.08483	1.17074		5.08284	1.21153		5.08503	1.24273		5.08524	2.80279		5.08501	2.8731		5.08491	2.74096		5.08493	2.845		5.08495	3.06544
5.0654	1.33738		5.0881	1.53055		5.0867	1.24648		5.0903	1.5214		5.0903	1.50335		5.08776	1.23777		5.08982	1.1451		5.08986	1.17156		5.08788	1.21184		5.09008	1.2432		5.09017	2.80388		5.08994	2.87421		5.08985	2.7424		5.08985	2.84659		5.08987	3.06673
5.07049	1.33801		5.09301	1.5313		5.09167	1.24715		5.09522	1.5223		5.09525	1.50437		5.09274	1.23817		5.09482	1.14335		5.09484	1.17241		5.09288	1.2122		5.09508	1.24358		5.09509	2.80503		5.09484	2.87513		5.09479	2.74369		5.09477	2.84795		5.09479	3.068
5.07559	1.33875		5.09794	1.53199		5.09668	1.24774		5.10019	1.52314		5.10024	1.50537		5.0977	1.23853		5.09977	1.14116		5.09978	1.17318		5.09783	1.21258		5.10001	1.24397		5.10007	2.80631		5.0998	2.87599		5.09979	2.745		5.09975	2.84899		5.09978	3.06941
5.08067	1.33947		5.10292	1.53266		5.10173	1.24842		5.10521	1.52402		5.10529	1.50639		5.10267	1.23884		5.10471	1.13812		5.10473	1.17399		5.10276	1.21301		5.10491	1.2443		5.10514	2.80761		5.10485	2.87713		5.10486	2.74643		5.10482	2.85048		5.10484	3.07094
5.08568	1.34016		5.10795	1.53336		5.10678	1.24924		5.11026	1.52502		5.11036	1.50747		5.10769	1.23926		5.10968	1.13427		5.10972	1.17489		5.10772	1.21345		5.10984	1.2446		5.11026	2.80907		5.10996	2.87837		5.10998	2.74787		5.10994	2.85217		5.10996	3.07245
5.09061	1.34085		5.113	1.53414		5.1118	1.2499		5.11528	1.52597		5.1154	1.50838		5.11275	1.23982		5.11472	1.12996		5.11477	1.17582		5.11276	1.21388		5.11483	1.24506		5.11538	2.81065		5.11509	2.87965		5.1151	2.74922		5.11505	2.85358		5.11507	3.07411
5.09552	1.34144		5.11801	1.53494		5.11679	1.2506		5.12024	1.52679		5.12038	1.50933		5.11784	1.24027		5.11978	1.12522		5.11985	1.17668		5.11785	1.21428		5.1199	1.24562		5.12044	2.81205		5.12015	2.88102		5.12015	2.7507		5.1201	2.85511		5.12012	3.07568
5.10044	1.34198		5.12297	1.53571		5.12176	1.25145		5.12516	1.52761		5.1253	1.51027		5.12291	1.24066		5.12486	1.12009		5.12492	1.17747		5.12295	1.21466		5.12501	1.24607		5.12542	2.81324		5.12515	2.88233		5.12514	2.75219		5.1251	2.85668		5.1251	3.07714
5.1054	1.34259		5.12789	1.53661		5.12674	1.25214		5.13008	1.52855		5.13023	1.5112		5.12792	1.24122		5.1299	1.11473		5.12995	1.17815		5.12801	1.21514		5.13009	1.24655		5.13036	2.81448		5.1301	2.88338		5.1301	2.75354		5.13007	2.85804		5.13004	3.07865
5.1104	1.34323		5.13281	1.53746		5.13174	1.25269		5.13504	1.52959		5.13519	1.51216		5.13286	1.24165		5.13489	1.10926		5.13494	1.17887		5.13302	1.21562		5.13513	1.24704		5.13531	2.81571		5.13505	2.88434		5.13506	2.75488		5.13504	2.85936		5.135	3.0801
5.11544	1.34395		5.13778	1.53827		5.13676	1.25331		5.14006	1.53055		5.14019	1.51316		5.13775	1.24199		5.13985	1.10345		5.13991	1.17977		5.13798	1.21593		5.14012	1.2474		5.14029	2.81688		5.14004	2.88551		5.14005	2.75639		5.14004	2.86083		5.13999	3.08152
5.12048	1.34469		5.14282	1.53912		5.14179	1.25399		5.14514	1.53155		5.14522	1.51419		5.14265	1.24243		5.14481	1.09742		5.14488	1.18073		5.14293	1.21632		5.1451	1.24771		5.14532	2.81818		5.14507	2.88663		5.14509	2.75786		5.14509	2.86241		5.14504	3.08284
5.12548	1.34536		5.14791	1.53993		5.14683	1.2547		5.15023	1.53247		5.15025	1.5152		5.1476	1.2427		5.14979	1.09148		5.14987	1.18158		5.1479	1.21665		5.1501	1.24806		5.15038	2.81955		5.15014	2.88768		5.15015	2.75921		5.15016	2.86393		5.1501	3.08432
5.13045	1.34609		5.15301	1.54081		5.15186	1.25549		5.15529	1.53335		5.15526	1.51624		5.15261	1.24306		5.15479	1.08579		5.15488	1.18229		5.15289	1.21684		5.15511	1.2484		5.15541	2.82081		5.15518	2.88891		5.15517	2.76067		5.15518	2.86542		5.15514	3.08581
5.13541	1.34683		5.15808	1.54155		5.15687	1.25626		5.1603	1.53421		5.16024	1.51729		5.15766	1.2436		5.15978	1.08057		5.15987	1.18303		5.1579	1.21717		5.16013	1.24878		5.16037	2.82204		5.16016	2.89014		5.16013	2.7621		5.16013	2.86678		5.1601	3.08717
5.14037	1.3475		5.16309	1.54238		5.16187	1.25713		5.16529	1.53515		5.16522	1.51833		5.16271	1.2441		5.16475	1.07649		5.16484	1.18377		5.1629	1.21758		5.16514	1.24922		5.16527	2.82333		5.16508	2.8912		5.16503	2.76345		5.16504	2.86811		5.16501	3.08865
5.14536	1.34816		5.16806	1.5432		5.16686	1.25783		5.17027	1.5361		5.1702	1.51934		5.16771	1.24455		5.16971	1.07357		5.16979	1.18437		5.16789	1.21792		5.17012	1.24962		5.17016	2.82461		5.16998	2.89229		5.16994	2.76492		5.16995	2.86946		5.16994	3.09022
5.15037	1.34888		5.17302	1.54389		5.17183	1.25844		5.17527	1.53701		5.17518	1.52043		5.17267	1.24503		5.17467	1.07155		5.17473	1.18502		5.17286	1.21827		5.17507	1.24994		5.17508	2.82581		5.1749	2.89345		5.1749	2.76644		5.1749	2.87091		5.1749	3.09175
5.1554	1.34964		5.17799	1.54466		5.1768	1.25914		5.18027	1.53795		5.18018	1.52144		5.17762	1.24555		5.17964	1.07034		5.17967	1.18582		5.17782	1.2187		5.18001	1.25028		5.18007	2.82706		5.17987	2.89453		5.17992	2.76776		5.17993	2.87241		5.17993	3.09318
5.16044	1.35047		5.18298	1.54548		5.18178	1.25986		5.18527	1.53887		5.1852	1.52238		5.18261	1.24597		5.18463	1.0698		5.18464	1.18656		5.18277	1.21917		5.18495	1.25067		5.18514	2.82843		5.1849	2.89564		5.18499	2.76913		5.18501	2.87392		5.18502	3.09475
5.16548	1.35133		5.18797	1.5463		5.18679	1.26065		5.19025	1.53972		5.19024	1.52337		5.18764	1.24648		5.18964	1.06949		5.18964	1.18729		5.18774	1.21951		5.18991	1.25092		5.19023	2.82978		5.18996	2.89684		5.19006	2.77066		5.19009	2.87547		5.19011	3.09634
5.1705	1.35212		5.19297	1.54714		5.19183	1.26141		5.19521	1.54052		5.19527	1.52444		5.19271	1.24706		5.19464	1.06929		5.19466	1.18815		5.19273	1.21981		5.19489	1.25129		5.19531	2.83116		5.19502	2.89801		5.19509	2.77209		5.19512	2.87698		5.19516	3.09786
5.17553	1.35281		5.19797	1.54796		5.19686	1.26212		5.20017	1.54142		5.20029	1.52548		5.19779	1.24754		5.19963	1.06919		5.19968	1.1889		5.19772	1.22013		5.19987	1.25169		5.20034	2.83272		5.20004	2.89909		5.20006	2.77348		5.20009	2.87837		5.20014	3.09928
5.18056	1.35342		5.20294	1.54877		5.20189	1.26275		5.20511	1.54234		5.20531	1.52651		5.20283	1.24791		5.20462	1.06887		5.20469	1.18959		5.20272	1.22032		5.20485	1.25198		5.20532	2.83419		5.20504	2.90026		5.205	2.77509		5.20503	2.87972		5.20508	3.1006
5.18554	1.35402		5.2079	1.54958		5.2069	1.26345		5.21006	1.54332		5.21033	1.52754		5.20781	1.24836		5.20962	1.06837		5.20972	1.19029		5.20772	1.22064		5.20984	1.25233		5.21029	2.83546		5.21002	2.90149		5.20996	2.77677		5.20997	2.88131		5.20999	3.10197
5.19051	1.35459		5.21285	1.55035		5.21189	1.26421		5.21504	1.54429		5.21534	1.52851		5.21275	1.24877		5.21465	1.06785		5.21474	1.1909		5.21273	1.22102		5.21485	1.25278		5.21528	2.8368		5.21501	2.90258		5.21497	2.77825		5.21496	2.88291		5.21494	3.10346
5.19549	1.35527		5.21782	1.55116		5.21687	1.26496		5.22004	1.54518		5.22032	1.5294		5.21769	1.24908		5.21968	1.06722		5.21977	1.19142		5.21775	1.22136		5.21988	1.25306		5.2203	2.83809		5.22003	2.90375		5.22001	2.77972		5.21999	2.88439		5.21993	3.10499
5.20047	1.35599		5.22281	1.55194		5.22188	1.26566		5.22506	1.54608		5.2253	1.53029		5.22267	1.24947		5.2247	1.06651		5.22478	1.19205		5.22277	1.22176		5.22492	1.25342		5.22531	2.83939		5.22504	2.90509		5.22504	2.7812		5.22503	2.8859		5.22495	3.10646
5.20546	1.35675		5.2278	1.5527		5.22692	1.2664		5.2301	1.54697		5.23029	1.53128		5.22771	1.24986		5.2297	1.06586		5.22976	1.19268		5.22779	1.22229		5.22994	1.25387		5.23031	2.84068		5.23005	2.90626		5.23005	2.78262		5.23006	2.88739		5.22998	3.10784
5.21046	1.35755		5.23282	1.55359		5.23198	1.2672		5.23514	1.54794		5.23528	1.53225		5.23278	1.25023		5.23467	1.06514		5.23473	1.19327		5.23278	1.22267		5.23494	1.25419		5.23528	2.84192		5.23505	2.90733		5.23504	2.78398		5.23505	2.88883		5.23499	3.10932
5.21548	1.35832		5.23784	1.55442		5.23704	1.26789		5.24017	1.54889		5.24026	1.5332		5.23784	1.25068		5.23964	1.06451		5.2397	1.19397		5.23777	1.22307		5.23992	1.2545		5.24024	2.84313		5.24003	2.90856		5.24002	2.78553		5.24002	2.89027		5.23999	3.11076
5.22048	1.35894		5.24285	1.5553		5.24206	1.26862		5.24519	1.5499		5.24523	1.53425		5.24285	1.25117		5.24464	1.06426		5.24469	1.19477		5.24275	1.22358		5.24491	1.25484		5.24518	2.84442		5.245	2.90978		5.24498	2.78714		5.24497	2.89175		5.24496	3.11213
5.22548	1.35965		5.24786	1.55625		5.24702	1.26933		5.25019	1.55094		5.2502	1.53527		5.2478	1.25154		5.24968	1.06419		5.24973	1.19552		5.24777	1.22394		5.24993	1.25521		5.25014	2.84584		5.24997	2.91097		5.24995	2.78872		5.24993	2.89317		5.24994	3.11354
5.2305	1.36037		5.25285	1.55719		5.25195	1.27003		5.25517	1.55186		5.25517	1.53637		5.25273	1.25188		5.25477	1.06422		5.25481	1.19611		5.25282	1.22419		5.255	1.25554		5.25513	2.8471		5.25495	2.91227		5.25495	2.79034		5.25492	2.89462		5.25493	3.11508
5.23554	1.36108		5.25784	1.558		5.25688	1.27072		5.26015	1.55271		5.26014	1.53747		5.25767	1.25234		5.25984	1.06443		5.25988	1.19675		5.25789	1.22462		5.26008	1.25596		5.26012	2.8483		5.25994	2.9135		5.25996	2.79205		5.25993	2.89615		5.25993	3.11664
5.24061	1.36182		5.26284	1.55883		5.26182	1.27136		5.26513	1.55363		5.26516	1.53851		5.26266	1.25274		5.26486	1.06495		5.26491	1.19728		5.26293	1.22504		5.26513	1.2564		5.2651	2.84958		5.26491	2.91449		5.26496	2.79356		5.26493	2.89765		5.26493	3.11808
5.24568	1.3626		5.26785	1.55973		5.26681	1.27198		5.27014	1.55455		5.27024	1.53951		5.26767	1.2531		5.26983	1.06558		5.26987	1.19785		5.26792	1.22544		5.27012	1.25663		5.27009	2.85095		5.26988	2.91551		5.26996	2.79503		5.26992	2.89904		5.26992	3.11948
5.25072	1.36332		5.2729	1.56061		5.27183	1.27256		5.27518	1.55551		5.27535	1.5405		5.27269	1.25361		5.27475	1.066		5.27479	1.19859		5.27288	1.22586		5.27506	1.25685		5.27509	2.85227		5.27487	2.91665		5.27496	2.79658		5.27492	2.90048		5.27493	3.12096
5.2557	1.36403		5.27797	1.56158		5.27686	1.27324		5.28024	1.55652		5.28046	1.54156		5.2777	1.25411		5.27968	1.06641		5.27971	1.19919		5.27781	1.22625		5.27998	1.25715		5.28009	2.85358		5.27987	2.91789		5.27995	2.79807		5.27991	2.90203		5.27992	3.12235
5.26062	1.36479		5.28305	1.56254		5.28185	1.27399		5.2853	1.55747		5.28553	1.54261		5.2827	1.25444		5.28464	1.06662		5.28467	1.19968		5.28276	1.22653		5.28492	1.25745		5.2851	2.85514		5.28485	2.91913		5.28492	2.79941		5.2849	2.90349		5.28492	3.12379
5.26553	1.36554		5.28812	1.56357		5.2868	1.27473		5.29032	1.55848		5.29054	1.54362		5.2877	1.25482		5.28966	1.06634		5.28971	1.20037		5.28776	1.22678		5.28992	1.25767		5.29011	2.85661		5.28984	2.92051		5.28988	2.8009		5.28989	2.90496		5.2899	3.12529
5.27045	1.36622		5.29313	1.56444		5.29174	1.27546		5.29528	1.5595		5.29548	1.54454		5.29272	1.25525		5.29474	1.06557		5.2948	1.20114		5.29281	1.22722		5.29499	1.25799		5.29512	2.8579		5.29483	2.92185		5.29485	2.80253		5.29488	2.90664		5.29489	3.12668
5.2754	1.36681		5.29809	1.56525		5.2967	1.27616		5.30021	1.56046		5.30041	1.54546		5.29774	1.25563		5.29983	1.06393		5.29988	1.20174		5.29789	1.22767		5.30007	1.25829		5.30012	2.85927		5.29983	2.92308		5.29983	2.8041		5.29987	2.90827		5.29987	3.12811
5.28041	1.3675		5.30301	1.56606		5.3017	1.27696		5.30512	1.56139		5.30535	1.5464		5.30279	1.25612		5.30488	1.06137		5.30492	1.20232		5.30296	1.22812		5.30513	1.25853		5.30513	2.8607		5.30484	2.92431		5.30482	2.80569		5.30486	2.90976		5.30485	3.12964
5.28543	1.36807		5.30793	1.56679		5.30674	1.27768		5.31008	1.5622		5.31032	1.5473		5.30784	1.25672		5.30986	1.05767		5.30989	1.2029		5.30797	1.22859		5.31014	1.25883		5.31016	2.86203		5.30987	2.92562		5.30984	2.80737		5.30987	2.91128		5.30986	3.1311
5.29043	1.36875		5.31289	1.56758		5.3118	1.27837		5.31511	1.56309		5.31533	1.54827		5.31288	1.2571		5.3148	1.05142		5.31483	1.20338		5.31293	1.22902		5.31509	1.25913		5.31523	2.8634		5.31494	2.92697		5.3149	2.80893		5.31493	2.91281		5.31492	3.13251
5.29538	1.36952		5.31789	1.56845		5.31684	1.27913		5.32019	1.56404		5.32034	1.54919		5.31789	1.2574		5.31975	1.04125		5.31978	1.2039		5.31787	1.22931		5.32004	1.25944		5.32032	2.86491		5.32004	2.92831		5.31999	2.81048		5.32002	2.91432		5.32001	3.13404
5.30031	1.3701		5.32293	1.56935		5.32183	1.27984		5.32527	1.56506		5.32532	1.55025		5.32291	1.2578		5.32473	1.02893		5.32478	1.2045		5.32283	1.22966		5.325	1.25973		5.32539	2.86636		5.32511	2.92968		5.32507	2.81213		5.32511	2.91589		5.3251	3.13563
5.30526	1.37068		5.32795	1.57025		5.32679	1.28042		5.33031	1.56605		5.33025	1.55121		5.32791	1.2582		5.32977	1.01662		5.32983	1.2051		5.32784	1.22995		5.33001	1.26005		5.33041	2.86771		5.33015	2.93115		5.33011	2.81369		5.33015	2.91751		5.33014	3.13715
5.31026	1.37135		5.33294	1.57118		5.33174	1.28103		5.33527	1.56696		5.33517	1.55214		5.3329	1.25857		5.33484	1.0056		5.3349	1.20562		5.33288	1.23026		5.33505	1.26028		5.33537	2.86903		5.33513	2.93248		5.33509	2.8151		5.33513	2.91917		5.33512	3.13859
5.31533	1.37206		5.3379	1.5721		5.33673	1.28176		5.3402	1.56787		5.3401	1.55304		5.33786	1.25892		5.33989	0.99572		5.33995	1.20617		5.33794	1.23061		5.3401	1.26059		5.34028	2.87033		5.34006	2.93387		5.34003	2.81653		5.34006	2.92062		5.34005	3.14011
5.32046	1.37274		5.34285	1.57301		5.34178	1.28254		5.34513	1.56878		5.34506	1.55401		5.34279	1.25935		5.3449	0.98705		5.34495	1.20676		5.34296	1.23097		5.34511	1.26103		5.34518	2.87158		5.34498	2.9354		5.34495	2.818		5.34496	2.92208		5.34496	3.14153
5.32559	1.37361		5.34782	1.57387		5.34689	1.28338		5.3501	1.56972		5.35008	1.55499		5.34771	1.2598		5.34984	0.97949		5.34989	1.20727		5.34793	1.23137		5.35006	1.26134		5.35012	2.87296		5.34994	2.93664		5.34991	2.8195		5.3499	2.92361		5.3499	3.14283
5.33064	1.3744		5.35284	1.57481		5.35201	1.28415		5.35515	1.57065		5.35515	1.55598		5.35263	1.26023		5.35476	0.97281		5.35481	1.20778		5.35287	1.23178		5.35498	1.26157		5.35515	2.87443		5.35496	2.93796		5.35494	2.82109		5.35491	2.92512		5.35491	3.14426
5.33562	1.37513		5.35792	1.57584		5.35708	1.28477		5.36024	1.57173		5.36021	1.55696		5.35757	1.26076		5.35967	0.96709		5.35975	1.20833		5.3578	1.23213		5.3599	1.26188		5.36024	2.87582		5.36004	2.93953		5.36003	2.82285		5.35998	2.9268		5.35998	3.1458
5.34055	1.37588		5.36302	1.57682		5.36208	1.28543		5.36532	1.57272		5.36523	1.558		5.36259	1.26118		5.36462	0.96213		5.36471	1.20883		5.36276	1.23241		5.36486	1.26222		5.36532	2.87724		5.36512	2.94103		5.36513	2.82449		5.36507	2.92855		5.36506	3.1474
5.34548	1.37663		5.3681	1.57777		5.36702	1.28619		5.37035	1.57363		5.37022	1.55907		5.36766	1.26157		5.36961	0.95788		5.36971	1.20928		5.36776	1.23277		5.36988	1.26247		5.37036	2.87879		5.37015	2.94252		5.37018	2.82613		5.37012	2.93015		5.37009	3.14909
5.35044	1.37731		5.37311	1.5787		5.37195	1.28692		5.3753	1.57452		5.3752	1.56014		5.37273	1.26208		5.37464	0.9545		5.37473	1.20985		5.37278	1.23317		5.37494	1.26284		5.37532	2.88024		5.3751	2.94399		5.37516	2.82784		5.37511	2.93171		5.37508	3.15078
5.35546	1.37802		5.37805	1.57953		5.37691	1.28764		5.3802	1.5754		5.38021	1.56133		5.37778	1.26249		5.37966	0.95218		5.37974	1.21035		5.3778	1.23345		5.38	1.26322		5.38024	2.88159		5.38003	2.94537		5.3801	2.82954		5.38007	2.93333		5.38004	3.15222
5.36053	1.37874		5.38296	1.58029		5.3819	1.2883		5.38512	1.57623		5.38526	1.56248		5.38277	1.26281		5.38465	0.95057		5.38473	1.21091		5.38279	1.23372		5.38503	1.26353		5.38518	2.883		5.38497	2.9466		5.38503	2.831		5.38503	2.93481		5.385	3.1536
5.36558	1.37944		5.38789	1.58115		5.3869	1.28888		5.39009	1.57706		5.39036	1.56362		5.38771	1.26325		5.38963	0.94947		5.38969	1.21149		5.38777	1.23414		5.39001	1.26386		5.39018	2.88442		5.38995	2.94788		5.39	2.83246		5.39001	2.93623		5.38999	3.15509
5.37057	1.37999		5.39285	1.58204		5.39189	1.28951		5.39509	1.57801		5.39547	1.56468		5.39264	1.2638		5.3946	0.94881		5.39466	1.21203		5.39273	1.23453		5.39497	1.26415		5.39523	2.88577		5.39499	2.94923		5.39501	2.83399		5.39504	2.93774		5.39502	3.15664
5.37548	1.38061		5.39786	1.58297		5.39688	1.2902		5.40013	1.57902		5.40052	1.56557		5.39762	1.26427		5.39958	0.94844		5.39963	1.21248		5.39769	1.23482		5.39993	1.26439		5.40031	2.88727		5.40006	2.95062		5.40005	2.8355		5.40008	2.93927		5.40007	3.15815
5.38037	1.38124		5.4029	1.58389		5.40186	1.29091		5.40516	1.58		5.40548	1.56656		5.40267	1.26475		5.40457	0.94834		5.40461	1.21297		5.40266	1.23521		5.40489	1.26466		5.40537	2.8888		5.40513	2.95197		5.40508	2.83694		5.4051	2.94076		5.40511	3.15972
5.3853	1.38185		5.40793	1.58482		5.40685	1.29161		5.41016	1.58104		5.41038	1.56752		5.40778	1.2653		5.40957	0.94859		5.40961	1.21355		5.40766	1.23553		5.40986	1.26501		5.41037	2.89014		5.41013	2.95355		5.41006	2.83844		5.41008	2.94221		5.4101	3.16126
5.39028	1.3825		5.41293	1.58575		5.41187	1.29233		5.41514	1.58214		5.41527	1.56849		5.41288	1.26585		5.41459	0.94905		5.41462	1.21405		5.41268	1.23578		5.41486	1.26531		5.4153	2.89144		5.41507	2.95517		5.41499	2.84002		5.41501	2.94371		5.41502	3.16256
5.39529	1.38323		5.4179	1.58658		5.41691	1.29309		5.42011	1.58306		5.4202	1.56952		5.41793	1.26632		5.41963	0.94967		5.41965	1.21465		5.4177	1.23604		5.41987	1.26569		5.42019	2.89272		5.41996	2.95652		5.41989	2.84147		5.41992	2.94522		5.41993	3.16394
5.40034	1.38398		5.42287	1.58746		5.42195	1.29383		5.4251	1.58406		5.42517	1.57043		5.42291	1.26683		5.42469	0.95058		5.4247	1.21517		5.42274	1.23639		5.4249	1.26604		5.4251	2.89394		5.42487	2.95782		5.42481	2.84299		5.42485	2.94673		5.42486	3.16553
5.40539	1.3847		5.42784	1.58827		5.42697	1.29446		5.4301	1.58511		5.43017	1.57143		5.42785	1.26732		5.42976	0.95174		5.42975	1.21568		5.42778	1.23672		5.42993	1.26635		5.43005	2.89522		5.42983	2.95915		5.42979	2.84472		5.42984	2.94836		5.42984	3.16712
5.41042	1.38535		5.43283	1.58912		5.43196	1.29512		5.43511	1.58615		5.43518	1.57256		5.43279	1.26771		5.43481	0.95301		5.43481	1.21622		5.43282	1.23709		5.43497	1.26662		5.43506	2.89674		5.43483	2.96058		5.43483	2.84641		5.43486	2.95		5.43486	3.16861
5.41545	1.38603		5.43784	1.59005		5.43694	1.29584		5.44014	1.58731		5.44017	1.57368		5.43778	1.26822		5.43984	0.9544		5.43986	1.21678		5.43786	1.23752		5.44	1.26697		5.4401	2.89826		5.43987	2.96205		5.4399	2.84802		5.43992	2.95155		5.43992	3.17014
5.42047	1.38669		5.44286	1.59103		5.44193	1.29647		5.44517	1.5884		5.44516	1.57474		5.44281	1.26875		5.44482	0.95581		5.44488	1.21724		5.44291	1.23786		5.44503	1.26729		5.44514	2.89962		5.44489	2.96358		5.44497	2.84967		5.44496	2.95305		5.44496	3.17164
5.42551	1.38748		5.44791	1.59198		5.44694	1.29704		5.4502	1.58941		5.45017	1.57591		5.44787	1.26917		5.44978	0.95712		5.44986	1.21764		5.44791	1.23821		5.45004	1.26759		5.45015	2.90107		5.44989	2.96507		5.45	2.85143		5.44998	2.95472		5.44997	3.17305
5.43055	1.38821		5.45294	1.59295		5.45195	1.29756		5.45522	1.59046		5.4552	1.57702		5.45289	1.26962		5.45475	0.9586		5.45483	1.21814		5.4529	1.2385		5.45503	1.26796		5.45514	2.90266		5.45487	2.9665		5.45499	2.85302		5.45498	2.95639		5.45496	3.17464
5.43557	1.38892		5.45797	1.59391		5.45693	1.29816		5.46024	1.59151		5.46025	1.57819		5.45785	1.27009		5.45974	0.96022		5.45982	1.21864		5.45789	1.23877		5.46004	1.26829		5.46011	2.90409		5.45985	2.96808		5.45996	2.85462		5.45996	2.95805		5.45993	3.17627
5.44059	1.3896		5.463	1.59487		5.46189	1.29877		5.46526	1.59249		5.46531	1.57935		5.46278	1.27053		5.46476	0.96178		5.46483	1.21918		5.4629	1.239		5.46506	1.26852		5.46509	2.90545		5.46484	2.96969		5.46494	2.85632		5.46495	2.95978		5.46491	3.17775
5.44559	1.39025		5.46802	1.59582		5.46682	1.29954		5.47026	1.59352		5.47035	1.58045		5.4677	1.27102		5.46978	0.96329		5.46983	1.21966		5.46791	1.23928		5.47008	1.26883		5.47008	2.90695		5.46984	2.97121		5.46993	2.85786		5.46993	2.96146		5.4699	3.17927
5.45061	1.39091		5.473	1.59668		5.47177	1.30024		5.47524	1.59455		5.47536	1.58157		5.47267	1.27161		5.47479	0.96481		5.47483	1.2202		5.47292	1.23954		5.47508	1.2692		5.47509	2.90845		5.47486	2.97265		5.47493	2.8594		5.47493	2.96293		5.4749	3.18088
5.45563	1.39162		5.47797	1.59746		5.47676	1.30082		5.48023	1.59546		5.48037	1.58264		5.4777	1.27218		5.47979	0.96622		5.47983	1.2207		5.47791	1.23979		5.48005	1.26956		5.48012	2.90976		5.4799	2.97417		5.47995	2.86103		5.47993	2.96447		5.47992	3.18246
5.46064	1.39226		5.48294	1.59829		5.4818	1.30154		5.48523	1.59638		5.48539	1.58385		5.48277	1.27272		5.48476	0.96758		5.4848	1.22123		5.48288	1.2401		5.48499	1.26995		5.48517	2.91119		5.48494	2.97572		5.48497	2.86264		5.48494	2.96615		5.48496	3.18395
5.46562	1.39292		5.48793	1.5991		5.48687	1.30226		5.49022	1.5974		5.4904	1.585		5.48785	1.27323		5.48975	0.96905		5.48979	1.22178		5.48783	1.2404		5.48994	1.27036		5.49022	2.91285		5.48997	2.9772		5.48997	2.8642		5.48995	2.96775		5.48998	3.18557
5.47058	1.39358		5.49291	1.60005		5.4919	1.30297		5.4952	1.59841		5.49541	1.5861		5.49289	1.27364		5.49478	0.97042		5.49481	1.22231		5.49281	1.24064		5.49492	1.27063		5.49527	2.91449		5.49501	2.97878		5.49497	2.86599		5.49495	2.96934		5.49499	3.18728
5.47551	1.39421		5.4979	1.60099		5.49689	1.30363		5.50017	1.59942		5.5004	1.5872		5.49787	1.27403		5.49983	0.97153		5.49988	1.22289		5.49784	1.241		5.49996	1.27092		5.50032	2.91617		5.50005	2.98038		5.49997	2.86778		5.49997	2.97108		5.5	3.18895
5.48044	1.39483		5.50289	1.60199		5.50182	1.3043		5.50514	1.60041		5.50537	1.58818		5.50283	1.2745		5.5049	0.97241		5.50495	1.22342		5.50291	1.24139		5.50504	1.27126		5.50537	2.91785		5.50508	2.98189		5.50498	2.86934		5.50499	2.97281		5.50502	3.19058
5.48541	1.3955		5.50788	1.60298		5.50673	1.30489		5.5101	1.60148		5.51032	1.58927		5.50779	1.27512		5.50995	0.97299		5.50999	1.22389		5.50799	1.24174		5.51013	1.27165		5.51038	2.91938		5.51008	2.98332		5.50998	2.87096		5.50999	2.97439		5.51003	3.19216
5.49043	1.39616		5.51287	1.60394		5.51166	1.30549		5.51509	1.60254		5.51526	1.59043		5.51278	1.27566		5.51495	0.9731		5.51499	1.22439		5.51303	1.2422		5.51518	1.27201		5.51538	2.92068		5.51505	2.9848		5.51497	2.87257		5.51497	2.97593		5.51501	3.19364
5.49546	1.39683		5.51789	1.60483		5.51666	1.30607		5.52014	1.60365		5.52023	1.59152		5.51781	1.27621		5.51987	0.97289		5.51991	1.22487		5.51802	1.24261		5.52016	1.27235		5.52038	2.92205		5.52004	2.98619		5.51998	2.87415		5.51996	2.97752		5.52002	3.19508
5.50048	1.39757		5.52296	1.60574		5.52174	1.30662		5.52524	1.60472		5.52523	1.59262		5.52284	1.27671		5.52477	0.97267		5.52481	1.22539		5.52294	1.24286		5.52508	1.27274		5.52539	2.92346		5.52505	2.98756		5.52501	2.87565		5.52498	2.97904		5.52504	3.19653
5.50547	1.3984		5.52805	1.60676		5.52687	1.30727		5.53036	1.6058		5.53026	1.59373		5.52786	1.27715		5.52969	0.97231		5.52974	1.22589		5.52786	1.24313		5.53	1.27301		5.53041	2.9248		5.53007	2.98903		5.53004	2.8773		5.53001	2.98059		5.53007	3.19807
5.51044	1.39923		5.53314	1.60776		5.53197	1.30796		5.53547	1.60694		5.53528	1.59489		5.53283	1.27764		5.53465	0.97186		5.53472	1.22635		5.53281	1.24337		5.53495	1.27323		5.5354	2.92621		5.53509	2.99062		5.53507	2.87887		5.53504	2.98234		5.53509	3.19957
5.51539	1.39999		5.53818	1.60876		5.53701	1.30868		5.5405	1.60801		5.54028	1.59601		5.53778	1.2782		5.53965	0.97143		5.53975	1.2268		5.53781	1.24358		5.53994	1.27354		5.54037	2.92767		5.54008	2.99218		5.54008	2.88044		5.54005	2.9841		5.54008	3.20117
5.52036	1.40071		5.54315	1.60976		5.54199	1.30934		5.54545	1.60896		5.54525	1.59706		5.54273	1.2787		5.54469	0.9706		5.54479	1.22727		5.54284	1.24377		5.54497	1.27388		5.54531	2.92897		5.54506	2.99387		5.54507	2.88208		5.54505	2.98576		5.54506	3.20282
5.52539	1.4014		5.54807	1.61064		5.54694	1.31001		5.55036	1.60985		5.55019	1.59821		5.54769	1.27916		5.54971	0.9692		5.5498	1.2278		5.54787	1.24422		5.55	1.27417		5.55024	2.93017		5.55	2.99547		5.55006	2.8837		5.55003	2.98749		5.55002	3.20436
5.53047	1.40201		5.55298	1.61146		5.5519	1.31064		5.55526	1.61083		5.55516	1.59926		5.55269	1.27972		5.55468	0.96776		5.55476	1.22836		5.55286	1.24452		5.55499	1.27442		5.55518	2.93161		5.55496	2.99674		5.55505	2.88514		5.55501	2.98915		5.555	3.20584
5.53557	1.40264		5.55789	1.61235		5.55692	1.31131		5.56019	1.61177		5.56018	1.60035		5.5577	1.28021		5.55961	0.96637		5.55967	1.22884		5.55778	1.24476		5.55992	1.27469		5.56017	2.93313		5.55994	2.99825		5.56006	2.88667		5.56003	2.99069		5.56	3.20734
5.54063	1.40335		5.56285	1.61328		5.56198	1.31193		5.56516	1.61276		5.56526	1.60161		5.5627	1.28065		5.56455	0.96514		5.5646	1.22929		5.56269	1.24509		5.56484	1.275		5.56521	2.93456		5.56496	2.99978		5.5651	2.88827		5.56509	2.9923		5.56505	3.2089
5.54563	1.40402		5.56785	1.61413		5.56703	1.31254		5.57017	1.61378		5.57035	1.60287		5.56769	1.28116		5.56953	0.96404		5.56957	1.22976		5.56762	1.24535		5.56979	1.27542		5.57027	2.93606		5.57001	3.00128		5.57015	2.88981		5.57016	2.99399		5.57011	3.21048
5.55058	1.4047		5.57288	1.61511		5.57202	1.31311		5.57516	1.61482		5.57541	1.60393		5.57268	1.28172		5.57455	0.96336		5.57459	1.23026		5.57261	1.24563		5.57481	1.27581		5.57532	2.93772		5.57505	3.0029		5.57518	2.89129		5.5752	2.99561		5.57516	3.21214
5.55551	1.40534		5.57788	1.61609		5.57696	1.31368		5.5801	1.61578		5.5804	1.60503		5.57766	1.28233		5.57961	0.96288		5.57967	1.23078		5.57766	1.24605		5.5799	1.27623		5.58032	2.93925		5.58006	3.00433		5.58016	2.89282		5.58018	2.9971		5.58016	3.21379
5.56044	1.40602		5.58284	1.61708		5.58188	1.31439		5.58502	1.61677		5.58536	1.6061		5.58264	1.28305		5.58466	0.96256		5.58476	1.23125		5.58275	1.24649		5.58502	1.27658		5.58527	2.94069		5.58502	3.00591		5.58508	2.89441		5.5851	2.99867		5.58509	3.21516
5.56542	1.40663		5.58778	1.61809		5.58682	1.31512		5.58996	1.61784		5.59031	1.60711		5.58763	1.2836		5.58967	0.96236		5.5898	1.23178		5.58783	1.24682		5.59011	1.27688		5.5902	2.94213		5.58996	3.00736		5.58998	2.89582		5.58998	3.00024		5.58999	3.21639
5.57046	1.40731		5.59273	1.6191		5.59182	1.31584		5.59494	1.61889		5.59529	1.60822		5.59262	1.28401		5.59462	0.96215		5.59478	1.23232		5.59285	1.24717		5.59511	1.27723		5.59515	2.94343		5.59492	3.00874		5.5949	2.89728		5.59488	3.00172		5.59492	3.21773
5.57552	1.40808		5.59772	1.62007		5.59687	1.31647		5.59998	1.61991		5.60032	1.60941		5.59763	1.28456		5.59957	0.96194		5.59973	1.23291		5.5978	1.24748		5.60005	1.27757		5.60014	2.94471		5.59991	3.01025		5.59987	2.89889		5.59984	3.00325		5.59988	3.21911
5.58056	1.4089		5.60278	1.62106		5.60195	1.31724		5.60507	1.62097		5.60539	1.61053		5.60265	1.28512		5.60456	0.96172		5.6047	1.23342		5.60275	1.2478		5.60496	1.27782		5.60518	2.94617		5.60493	3.01169		5.60489	2.90037		5.60485	3.00494		5.6049	3.22049
5.58555	1.40973		5.60789	1.62218		5.60701	1.31799		5.61017	1.62202		5.61044	1.6116		5.60769	1.28564		5.60961	0.96169		5.60971	1.2338		5.60772	1.24808		5.60989	1.27805		5.61024	2.94769		5.60997	3.01326		5.60994	2.90185		5.6099	3.00654		5.60994	3.22203
5.59051	1.4105		5.61301	1.62322		5.61203	1.31858		5.61522	1.62306		5.61543	1.61267		5.61278	1.28629		5.61472	0.96167		5.61478	1.23425		5.61276	1.24842		5.61489	1.27839		5.61528	2.94914		5.615	3.01499		5.61497	2.9035		5.61494	3.00821		5.61497	3.22361
5.59548	1.41117		5.61808	1.62425		5.61699	1.31926		5.62022	1.62421		5.62036	1.61378		5.61787	1.28696		5.61984	0.96185		5.61988	1.23481		5.61786	1.24875		5.61994	1.27876		5.62028	2.95055		5.61998	3.01663		5.61997	2.90507		5.61994	3.00996		5.61996	3.22508
5.60048	1.41194		5.62308	1.6253		5.62194	1.31998		5.6252	1.62527		5.62526	1.61477		5.62294	1.28742		5.62491	0.96214		5.62495	1.23522		5.62297	1.24908		5.62501	1.27922		5.62523	2.95213		5.62494	3.01815		5.62493	2.9064		5.62491	3.01163		5.6249	3.22658
5.60552	1.4127		5.62804	1.62632		5.6269	1.32058		5.63019	1.62644		5.63019	1.61587		5.62794	1.28784		5.62993	0.96241		5.62997	1.2356		5.62803	1.24946		5.63007	1.27957		5.63018	2.95363		5.62989	3.01968		5.62989	2.90791		5.62987	3.01332		5.62985	3.22807
5.6106	1.41347		5.63298	1.62725		5.63189	1.32122		5.6352	1.6276		5.63517	1.61697		5.63289	1.28838		5.63489	0.9627		5.63493	1.23614		5.63302	1.24976		5.63508	1.27986		5.63515	2.95511		5.63488	3.02127		5.63488	2.90955		5.63486	3.01505		5.63482	3.22947
5.61567	1.41427		5.63795	1.62825		5.63689	1.32192		5.64024	1.62872		5.64022	1.61817		5.6378	1.28885		5.63984	0.96308		5.63987	1.23666		5.63796	1.25		5.64006	1.28023		5.64018	2.95672		5.63991	3.02279		5.63992	2.91108		5.63989	3.01676		5.63985	3.23087
5.62067	1.41513		5.64296	1.62924		5.64189	1.3225		5.64531	1.62981		5.64531	1.61936		5.64271	1.28929		5.6448	0.96336		5.64482	1.23712		5.64288	1.25034		5.64503	1.28065		5.64525	2.95833		5.64499	3.02427		5.645	2.91254		5.64497	3.01821		5.64494	3.23245
5.62561	1.41587		5.648	1.63026		5.64689	1.32305		5.65035	1.63086		5.65037	1.62052		5.64768	1.28986		5.64979	0.96365		5.64979	1.23761		5.64781	1.25067		5.65002	1.28109		5.65033	2.95969		5.65008	3.02593		5.65009	2.91407		5.65005	3.01972		5.65004	3.23399
5.63053	1.41657		5.65302	1.63136		5.65188	1.32372		5.65533	1.63194		5.65539	1.62152		5.65271	1.29054		5.65481	0.96407		5.65479	1.23807		5.65277	1.25087		5.65503	1.28141		5.65534	2.96106		5.6551	3.02747		5.65513	2.91555		5.65507	3.02132		5.65508	3.23532
5.63548	1.41737		5.65798	1.63242		5.65686	1.32437		5.66024	1.63293		5.66035	1.6226		5.65779	1.29104		5.65982	0.96426		5.65979	1.23846		5.65774	1.25112		5.66005	1.28171		5.66028	2.9625		5.66005	3.0288		5.6601	2.91681		5.66004	3.02284		5.66005	3.2367
5.64048	1.41821		5.66289	1.63327		5.66183	1.32501		5.66512	1.63394		5.66531	1.62382		5.66287	1.29156		5.66481	0.96432		5.66479	1.23897		5.66273	1.25149		5.66506	1.28194		5.6652	2.96383		5.66496	3.03039		5.66502	2.91825		5.66498	3.02433		5.66498	3.23811
5.64549	1.41903		5.66778	1.63414		5.66681	1.32561		5.67004	1.635		5.67029	1.62492		5.6679	1.29211		5.66978	0.96443		5.66978	1.23941		5.66773	1.25187		5.67006	1.28222		5.67011	2.96519		5.66987	3.03191		5.66994	2.91979		5.66993	3.026		5.6699	3.2395
5.65051	1.41991		5.67272	1.63512		5.67179	1.32621		5.67502	1.63613		5.67531	1.626		5.67287	1.29259		5.67476	0.9647		5.67478	1.23979		5.67275	1.2523		5.67506	1.28249		5.67507	2.96679		5.67482	3.03328		5.6749	2.92119		5.67492	3.02768		5.67487	3.24094
5.6555	1.42071		5.67772	1.63619		5.67677	1.32684		5.68004	1.63729		5.68034	1.62707		5.67782	1.29311		5.67976	0.96496		5.6798	1.24017		5.67779	1.25265		5.68008	1.28275		5.6801	2.96835		5.67984	3.03486		5.67991	2.92262		5.67995	3.0292		5.6799	3.2425
5.66048	1.42136		5.68277	1.63723		5.68175	1.32749		5.68507	1.63842		5.68536	1.62823		5.68277	1.29375		5.68476	0.96502		5.68482	1.24063		5.68286	1.25301		5.68511	1.28311		5.68517	2.96982		5.68491	3.03654		5.68497	2.92408		5.68502	3.0308		5.68498	3.24398
5.66543	1.42206		5.68782	1.63832		5.68674	1.32822		5.69009	1.63954		5.69037	1.62934		5.68777	1.29419		5.68978	0.9646		5.68985	1.24105		5.68792	1.2534		5.69013	1.28352		5.69025	2.97138		5.69	3.03812		5.69003	2.92549		5.69008	3.03239		5.69006	3.24534
5.67038	1.42284		5.69287	1.63941		5.69176	1.32884		5.6951	1.6407		5.69534	1.6304		5.69283	1.29467		5.6948	0.96348		5.69487	1.24134		5.69296	1.25379		5.69514	1.28388		5.69529	2.9729		5.69505	3.0397		5.69504	2.92686		5.69508	3.03384		5.69508	3.24681
5.67535	1.42367		5.69791	1.64042		5.69678	1.32952		5.70012	1.64179		5.7003	1.63157		5.69791	1.29537		5.6998	0.96152		5.69987	1.24171		5.69796	1.25403		5.70013	1.28414		5.70028	2.97427		5.70003	3.04126		5.69998	2.92828		5.70001	3.03531		5.70002	3.24823
5.68035	1.42443		5.70294	1.64143		5.7018	1.33026		5.70515	1.6428		5.70525	1.63269		5.70296	1.29596		5.70479	0.95866		5.70486	1.24212		5.70293	1.25424		5.7051	1.28435		5.70524	2.97571		5.70498	3.0427		5.7049	2.92962		5.70491	3.0368		5.70492	3.24967
5.68536	1.42527		5.70797	1.64257		5.7068	1.33103		5.71019	1.64394		5.71024	1.63388		5.70793	1.29634		5.70981	0.95486		5.70986	1.24242		5.7079	1.25465		5.71006	1.28465		5.71021	2.97723		5.70996	3.04425		5.70985	2.93094		5.70985	3.03836		5.70986	3.25118
5.69037	1.42618		5.713	1.64368		5.71179	1.33178		5.71524	1.64504		5.71525	1.63497		5.71284	1.2969		5.71486	0.95056		5.7149	1.24283		5.71291	1.25498		5.71506	1.28494		5.71521	2.97872		5.71497	3.04596		5.71486	2.93244		5.71484	3.03994		5.71484	3.25264
5.6954	1.42701		5.71803	1.64472		5.71679	1.33247		5.72028	1.64624		5.72025	1.63599		5.71772	1.29741		5.71991	0.94631		5.71995	1.24322		5.71795	1.25526		5.72007	1.28525		5.72023	2.9801		5.71999	3.04767		5.7199	2.93403		5.71987	3.0417		5.71987	3.25401
5.70043	1.42781		5.72306	1.6458		5.72181	1.33316		5.72531	1.64748		5.72523	1.63701		5.72263	1.29785		5.72494	0.94238		5.72497	1.24358		5.72299	1.2555		5.72507	1.28556		5.72525	2.98153		5.72502	3.04913		5.72494	2.93554		5.72491	3.04339		5.72492	3.25533
5.70545	1.42859		5.72807	1.64682		5.72686	1.33388		5.73032	1.64854		5.73022	1.638		5.72761	1.29851		5.72992	0.9391		5.72996	1.24401		5.728	1.25584		5.73005	1.28589		5.73027	2.98297		5.73003	3.05063		5.72998	2.93703		5.72996	3.04486		5.72996	3.25673
5.71047	1.42936		5.73308	1.64785		5.73194	1.33453		5.73534	1.64953		5.73519	1.63908		5.73265	1.29915		5.73485	0.93672		5.7349	1.24449		5.73298	1.25616		5.73499	1.28625		5.73527	2.9844		5.73504	3.05224		5.73501	2.93859		5.73498	3.04641		5.73499	3.25812
5.71548	1.43025		5.73809	1.64883		5.73702	1.33523		5.74036	1.65053		5.74017	1.6402		5.73772	1.29971		5.73977	0.93462		5.73981	1.24485		5.73792	1.25659		5.73991	1.28657		5.74028	2.98594		5.74004	3.05381		5.74003	2.94003		5.73998	3.04808		5.74002	3.25952
5.72048	1.43105		5.74308	1.64987		5.74206	1.33601		5.74537	1.65166		5.74515	1.64133		5.74277	1.30027		5.7447	0.93245		5.74474	1.24518		5.74284	1.25705		5.74484	1.28673		5.74529	2.98749		5.74505	3.05541		5.74505	2.94142		5.74499	3.04969		5.74506	3.26097
5.72548	1.43183		5.74806	1.65084		5.74702	1.33668		5.75035	1.65284		5.75015	1.64252		5.74777	1.30091		5.74968	0.93042		5.74972	1.24553		5.74778	1.25738		5.74982	1.28705		5.75031	2.98897		5.75006	3.05716		5.75008	2.94308		5.75001	3.05135		5.7501	3.26248
5.73048	1.43254		5.75303	1.65186		5.75193	1.33741		5.7553	1.65392		5.75516	1.64376		5.75273	1.30147		5.75471	0.92874		5.75475	1.24581		5.75279	1.25765		5.75488	1.28738		5.75534	2.99053		5.75508	3.05887		5.75511	2.94474		5.75504	3.05318		5.75515	3.26393
5.7355	1.43335		5.75798	1.65291		5.75681	1.33811		5.76022	1.65497		5.76018	1.64491		5.75769	1.30196		5.75974	0.92739		5.75979	1.24616		5.75783	1.25798		5.75998	1.28758		5.76036	2.9921		5.7601	3.06041		5.76013	2.94622		5.76007	3.0549		5.76018	3.26538
5.74055	1.4342		5.76292	1.65396		5.76173	1.33876		5.76513	1.65603		5.76522	1.64603		5.76266	1.30254		5.76474	0.92637		5.7648	1.24659		5.76287	1.25838		5.76507	1.28789		5.76535	2.99355		5.7651	3.06185		5.76513	2.9476		5.76508	3.05638		5.76517	3.26677
5.7456	1.43494		5.76785	1.65489		5.76672	1.33944		5.77007	1.65713		5.77027	1.6472		5.76764	1.30304		5.7697	0.92574		5.76977	1.24694		5.76786	1.2587		5.77011	1.28829		5.77032	2.99485		5.77009	3.06341		5.77012	2.94901		5.77008	3.0578		5.77014	3.26806
5.75063	1.43578		5.77281	1.65592		5.77177	1.34006		5.77507	1.6582		5.77534	1.64836		5.77264	1.30348		5.77463	0.92517		5.77469	1.24727		5.77281	1.25902		5.77506	1.28856		5.77531	2.9962		5.77508	3.06488		5.77512	2.95037		5.77507	3.05931		5.7751	3.26929
5.75562	1.4366		5.77782	1.65702		5.77684	1.34077		5.78011	1.65928		5.7804	1.64954		5.77765	1.30408		5.77955	0.92493		5.77961	1.24767		5.77772	1.25934		5.77996	1.28875		5.78033	2.99771		5.78009	3.06637		5.78013	2.95173		5.78007	3.06082		5.78008	3.27059
5.76056	1.43741		5.78286	1.6581		5.7819	1.34147		5.78515	1.66038		5.78544	1.65075		5.78267	1.3047		5.78452	0.92508		5.78458	1.24798		5.78265	1.25959		5.78488	1.28906		5.78535	2.99921		5.78511	3.06806		5.78514	2.95328		5.78508	3.06239		5.78507	3.2719
5.76548	1.43812		5.78789	1.65917		5.7869	1.34214		5.79017	1.6615		5.79043	1.65194		5.78768	1.30524		5.78957	0.92553		5.78963	1.24821		5.78765	1.25992		5.78986	1.28933		5.79035	3.00063		5.79012	3.06958		5.79013	2.95489		5.79006	3.06402		5.79005	3.27312
5.7704	1.43879		5.7929	1.66019		5.79187	1.34283		5.79516	1.66258		5.79538	1.65305		5.7927	1.30585		5.79467	0.92607		5.79473	1.24863		5.79272	1.26031		5.79491	1.28958		5.79532	3.00204		5.7951	3.07121		5.79509	2.95622		5.79502	3.06559		5.79501	3.27439
5.77538	1.43958		5.79788	1.6612		5.79683	1.34352		5.80012	1.66355		5.8003	1.6541		5.79772	1.30654		5.79977	0.92682		5.79982	1.24911		5.79782	1.26078		5.8	1.29001		5.80026	3.00349		5.80004	3.07287		5.80004	2.95761		5.79996	3.06701		5.79996	3.27569
5.78042	1.44051		5.80284	1.66227		5.80181	1.34422		5.80507	1.66459		5.80524	1.65507		5.80275	1.30711		5.80483	0.92778		5.80486	1.2495		5.80289	1.26123		5.80507	1.29048		5.80518	3.00488		5.80496	3.07437		5.80497	2.95909		5.80489	3.06843		5.80491	3.27687
5.7855	1.44144		5.8078	1.66331		5.80684	1.345		5.81006	1.66577		5.81024	1.6561		5.80777	1.30769		5.80982	0.9288		5.80985	1.24983		5.80792	1.26171		5.81008	1.29076		5.81013	3.00631		5.80989	3.07581		5.80993	2.96038		5.80985	3.06996		5.80988	3.27806
5.79058	1.44236		5.81282	1.66439		5.8119	1.34574		5.81512	1.66701		5.8153	1.65725		5.81276	1.30826		5.81479	0.93002		5.81482	1.25023		5.81288	1.26213		5.81504	1.2911		5.81513	3.00781		5.81488	3.0772		5.81493	2.96171		5.81488	3.07156		5.81491	3.27939
5.79561	1.44319		5.81791	1.66549		5.81696	1.34651		5.82023	1.66817		5.82038	1.65848		5.81775	1.30872		5.81975	0.93144		5.81979	1.25053		5.81784	1.26249		5.81998	1.29149		5.82017	3.00925		5.81991	3.07881		5.81997	2.96349		5.81996	3.07331		5.81998	3.28079
5.8006	1.44404		5.82302	1.66658		5.82198	1.3472		5.82533	1.66937		5.82543	1.65966		5.82275	1.30924		5.82474	0.93298		5.8248	1.25077		5.82282	1.26286		5.82495	1.29173		5.82522	3.01066		5.82494	3.08048		5.825	2.96508		5.82503	3.07513		5.82504	3.28234
5.80556	1.44485		5.8281	1.66767		5.82694	1.34781		5.83036	1.67049		5.83042	1.66078		5.82776	1.30997		5.82978	0.93468		5.82985	1.25109		5.82784	1.26322		5.82998	1.29205		5.83024	3.01227		5.82996	3.08207		5.82999	2.96656		5.83004	3.07676		5.83005	3.28395
5.81053	1.44563		5.83312	1.66876		5.83186	1.34848		5.83534	1.6716		5.83537	1.66184		5.83277	1.31058		5.83483	0.93647		5.83491	1.25133		5.83291	1.26355		5.83505	1.2925		5.83523	3.01388		5.83495	3.08368		5.83494	2.96819		5.835	3.07828		5.83502	3.28549
5.81554	1.44639		5.83809	1.66982		5.83678	1.34922		5.84029	1.67274		5.8403	1.66285		5.83776	1.31114		5.83986	0.93819		5.83993	1.25163		5.83798	1.26378		5.84012	1.29293		5.84019	3.01534		5.83991	3.08535		5.83986	2.96969		5.83991	3.07987		5.83995	3.28683
5.8206	1.44717		5.84302	1.67091		5.84173	1.34998		5.84524	1.67389		5.84526	1.66398		5.84275	1.31173		5.84483	0.93991		5.84489	1.25195		5.843	1.26414		5.84513	1.29324		5.84514	3.01677		5.84486	3.08696		5.84479	2.97115		5.84482	3.08151		5.84487	3.28814
5.82567	1.44796		5.84795	1.67187		5.84672	1.3507		5.85023	1.67492		5.85026	1.66514		5.84772	1.31231		5.84977	0.94167		5.84981	1.2523		5.84794	1.26458		5.85007	1.29358		5.85013	3.01823		5.84987	3.08851		5.84978	2.97261		5.8498	3.08306		5.84985	3.28955
5.8307	1.44873		5.85291	1.67285		5.85175	1.35136		5.85526	1.67592		5.85531	1.66629		5.8527	1.31289		5.85471	0.9434		5.85475	1.2525		5.85285	1.26498		5.85499	1.29388		5.85519	3.0196		5.85494	3.0902		5.85486	2.9743		5.85486	3.08471		5.85491	3.291
5.83566	1.44943		5.85792	1.67376		5.85679	1.35199		5.86031	1.67699		5.86036	1.66749		5.85773	1.31359		5.85967	0.94521		5.85972	1.25283		5.85777	1.26536		5.85993	1.29421		5.86027	3.02118		5.86004	3.09208		5.86	2.97611		5.85999	3.0865		5.86002	3.29241
5.84057	1.45018		5.86294	1.6747		5.86181	1.35262		5.86533	1.67803		5.86537	1.66866		5.8628	1.31425		5.86469	0.94697		5.86476	1.25326		5.86274	1.26569		5.86492	1.29464		5.86534	3.02292		5.86513	3.09387		5.86512	2.97781		5.86512	3.08827		5.86511	3.29385
5.84546	1.45096		5.86795	1.67573		5.86679	1.35335		5.87029	1.67906		5.87032	1.66984		5.8679	1.31482		5.86973	0.94867		5.86981	1.25363		5.86778	1.26612		5.86997	1.29507		5.87035	3.02456		5.87015	3.09559		5.87019	2.97956		5.87018	3.09002		5.87015	3.29521
5.85037	1.45172		5.87293	1.67683		5.87176	1.35421		5.8752	1.68015		5.87523	1.67093		5.87299	1.31546		5.87477	0.95018		5.87485	1.25404		5.87285	1.26652		5.87503	1.2954		5.8753	3.02598		5.87512	3.09728		5.87519	2.98126		5.87518	3.09173		5.87514	3.29651
5.85534	1.45249		5.87791	1.67797		5.87673	1.35505		5.88012	1.68121		5.88015	1.67201		5.87802	1.31614		5.87978	0.95179		5.87985	1.25437		5.87791	1.26688		5.88008	1.29573		5.88024	3.02738		5.88005	3.0988		5.88015	2.98288		5.88015	3.09332		5.88011	3.29791
5.86037	1.45322		5.8829	1.67915		5.88171	1.35575		5.88508	1.68229		5.88512	1.673		5.88297	1.31667		5.88478	0.95339		5.88484	1.25456		5.88292	1.26713		5.8851	1.29613		5.88519	3.02876		5.88499	3.10024		5.88511	2.98463		5.88512	3.09484		5.88508	3.29932
5.86543	1.45397		5.88792	1.6804		5.88672	1.35646		5.8901	1.68338		5.89014	1.67413		5.88788	1.31723		5.88978	0.95487		5.88981	1.25481		5.8879	1.26742		5.8901	1.29654		5.89019	3.0301		5.88997	3.10184		5.89009	2.98636		5.89012	3.09649		5.89009	3.30072
5.87049	1.45476		5.89298	1.68152		5.89175	1.35718		5.89519	1.68452		5.89521	1.67526		5.89277	1.31784		5.89479	0.95637		5.8948	1.25522		5.89287	1.26775		5.89508	1.29703		5.89524	3.03163		5.89499	3.10342		5.89512	2.98787		5.89516	3.09813		5.89514	3.30213
5.8755	1.45555		5.89807	1.68265		5.89679	1.35783		5.90029	1.68567		5.90029	1.67638		5.8977	1.31826		5.89979	0.95784		5.8998	1.25556		5.89785	1.26818		5.90008	1.29759		5.90032	3.03321		5.90006	3.10508		5.90015	2.98939		5.90019	3.09966		5.9002	3.30358
5.88048	1.45632		5.90313	1.68375		5.90185	1.35853		5.90534	1.68686		5.90533	1.67752		5.90267	1.31883		5.9048	0.95924		5.90482	1.25584		5.90287	1.26858		5.90508	1.29797		5.90537	3.03481		5.9051	3.10688		5.90516	2.99112		5.90518	3.10125		5.90521	3.305
5.88544	1.45703		5.90813	1.68476		5.90689	1.35927		5.91033	1.68799		5.91032	1.67862		5.90769	1.31955		5.90979	0.96051		5.90982	1.2562		5.90789	1.26904		5.91008	1.29823		5.91034	3.03634		5.91008	3.10848		5.9101	2.99279		5.9101	3.10294		5.91015	3.30633
5.89042	1.45776		5.91306	1.68577		5.91193	1.36006		5.91527	1.68913		5.91528	1.67978		5.91269	1.3202		5.91476	0.96185		5.9148	1.25651		5.91289	1.26952		5.91506	1.29853		5.91526	3.03782		5.91502	3.10996		5.91501	2.9943		5.91498	3.10456		5.91504	3.30772
5.8954	1.45844		5.91798	1.68674		5.91695	1.36088		5.92022	1.69016		5.92025	1.68086		5.91765	1.32074		5.91972	0.96315		5.91976	1.25684		5.91786	1.26996		5.92002	1.29882		5.92018	3.03925		5.91995	3.11161		5.91994	2.99593		5.91989	3.10612		5.91994	3.30929
5.90039	1.45916		5.92291	1.68774		5.92196	1.36167		5.9252	1.69119		5.92522	1.6819		5.92258	1.32133		5.92469	0.96419		5.92473	1.25714		5.92281	1.27034		5.92497	1.29906		5.92515	3.04074		5.9249	3.11336		5.92491	2.9978		5.92485	3.10777		5.92489	3.31083
5.9054	1.45992		5.92788	1.68871		5.92694	1.36231		5.93021	1.69219		5.93021	1.68303		5.92752	1.32199		5.92967	0.96519		5.9297	1.2575		5.92777	1.27063		5.92993	1.29941		5.93018	3.04238		5.92992	3.11494		5.92993	2.99951		5.92988	3.10949		5.9299	3.31235
5.91041	1.46074		5.93288	1.68982		5.93193	1.36295		5.93522	1.69314		5.93521	1.68414		5.93251	1.32258		5.93466	0.96626		5.93468	1.25776		5.93274	1.27095		5.93491	1.29992		5.93528	3.04402		5.93498	3.11654		5.93499	3.00122		5.93497	3.11114		5.93497	3.31408
5.91543	1.46164		5.9379	1.69096		5.93694	1.36361		5.94024	1.6942		5.94022	1.68519		5.93756	1.32331		5.93967	0.96727		5.93969	1.25806		5.93773	1.27135		5.93991	1.30032		5.94037	3.0455		5.94006	3.11822		5.94005	3.0031		5.94005	3.11283		5.94004	3.31579
5.92045	1.46246		5.94292	1.69199		5.94195	1.36431		5.94526	1.69527		5.94523	1.68633		5.94264	1.324		5.94468	0.9683		5.9447	1.25844		5.94275	1.27172		5.94492	1.30081		5.94542	3.04699		5.94512	3.12004		5.94506	3.00489		5.94508	3.11461		5.94506	3.31739
5.92548	1.4633		5.94794	1.69298		5.94695	1.36514		5.95025	1.69636		5.95023	1.68752		5.94772	1.32455		5.94969	0.96953		5.94971	1.25866		5.94776	1.2721		5.94991	1.30124		5.9504	3.04852		5.95012	3.12175		5.95003	3.0065		5.95005	3.11622		5.95003	3.31901
5.93052	1.46409		5.95293	1.69401		5.95194	1.36597		5.95522	1.69745		5.95524	1.68871		5.95274	1.3252		5.95468	0.97076		5.9547	1.25896		5.95275	1.27244		5.9549	1.30153		5.95535	3.04999		5.95508	3.12357		5.95498	3.00826		5.955	3.11781		5.95498	3.32074
5.93553	1.4649		5.95789	1.69504		5.95692	1.36682		5.96019	1.69847		5.96027	1.68987		5.95769	1.3259		5.95968	0.97213		5.95971	1.25937		5.95774	1.27288		5.95988	1.30189		5.9603	3.05144		5.96005	3.1254		5.95995	3.01005		5.95997	3.11958		5.95995	3.32249
5.94053	1.46574		5.96286	1.69615		5.96188	1.36769		5.96517	1.69946		5.9653	1.69093		5.96261	1.32644		5.9647	0.97368		5.96474	1.25975		5.96276	1.27338		5.96488	1.30237		5.96528	3.05307		5.96505	3.12704		5.96495	3.01189		5.96498	3.12138		5.96496	3.32432
5.94555	1.46646		5.96784	1.69726		5.96685	1.36854		5.97015	1.70046		5.97031	1.69199		5.96755	1.32698		5.96973	0.97531		5.96977	1.25999		5.96779	1.27386		5.96991	1.30284		5.97028	3.05465		5.97007	3.12877		5.96999	3.01385		5.97004	3.12315		5.96999	3.3262
5.95058	1.46716		5.97284	1.6982		5.97185	1.36919		5.97512	1.70145		5.97531	1.69305		5.97255	1.32766		5.97474	0.9769		5.9748	1.26032		5.97284	1.27423		5.97495	1.3032		5.97529	3.05612		5.97509	3.13056		5.97503	3.01578		5.9751	3.1249		5.97504	3.32796
5.9556	1.46791		5.97783	1.69913		5.97689	1.36981		5.98009	1.70244		5.98034	1.69416		5.97762	1.32824		5.97974	0.97852		5.9798	1.26063		5.97786	1.2746		5.97996	1.30369		5.98029	3.05763		5.98009	3.13216		5.98006	3.01742		5.98014	3.12662		5.98007	3.32967
5.96061	1.46866		5.98285	1.70016		5.98197	1.3706		5.98506	1.70344		5.98536	1.69528		5.98273	1.32887		5.98471	0.98021		5.98477	1.26097		5.98286	1.27498		5.98496	1.30414		5.98527	3.05911		5.98507	3.13372		5.98507	3.01894		5.98514	3.12828		5.98508	3.33141
5.96559	1.46941		5.98787	1.70123		5.98705	1.37143		5.99005	1.70448		5.99038	1.6964		5.98783	1.32954		5.98968	0.98183		5.98974	1.26129		5.98783	1.27525		5.98994	1.30453		5.99023	3.06045		5.99003	3.13541		5.99005	3.02074		5.9901	3.1299		5.99006	3.33307
5.97054	1.47013		5.9929	1.70235		5.99208	1.37225		5.99506	1.70553		5.99539	1.69749		5.99286	1.33017		5.99467	0.98354		5.99473	1.26158		5.99281	1.27552		5.99493	1.30498		5.99517	3.06175		5.99499	3.13705		5.99502	3.0225		5.99505	3.13164		5.99503	3.33472
5.97547	1.47088		5.99791	1.70342		5.99703	1.37305		6.00008	1.70657		6.00037	1.69853		5.99782	1.33058		5.99971	0.98525		5.99975	1.26191		5.99781	1.27588		5.99995	1.30541		6.00013	3.06328		5.99995	3.13871		6	3.02421		6.00002	3.13338		6	3.33647
5.98043	1.47161		6.00291	1.70455		6.00194	1.37382		6.00511	1.70773		6.00533	1.69961		6.00275	1.33109		6.00477	0.98682		6.00481	1.26226		6.00284	1.27626		6.00501	1.30586		6.00512	3.06478		6.00492	3.1405		6.005	3.02604		6.00501	3.1351		6.00499	3.33842
5.98544	1.47233		6.0079	1.70564		6.00683	1.37454		6.01013	1.70875		6.01027	1.70071		6.00771	1.3318		6.00981	0.98843		6.00986	1.26265		6.00789	1.27663		6.01008	1.30638		6.01012	3.06629		6.00989	3.14207		6.01	3.02794		6.01001	3.13684		6.00998	3.34024
5.99051	1.47313		6.0129	1.70672		6.01176	1.37524		6.01514	1.70975		6.01524	1.70183		6.0127	1.33247		6.01482	0.99005		6.01487	1.26293		6.01292	1.27705		6.01512	1.30685		6.01512	3.06777		6.01486	3.14374		6.01499	3.02967		6.01499	3.13856		6.01497	3.34197
5.9956	1.47394		6.01791	1.70779		6.01674	1.37593		6.02016	1.71086		6.02026	1.70296		6.01773	1.33318		6.01977	0.99152		6.01983	1.26325		6.01792	1.27742		6.02011	1.30712		6.02012	3.06931		6.01985	3.14548		6.01998	3.03132		6.01997	3.14013		6.01995	3.34373
6.00068	1.47464		6.02293	1.70888		6.02176	1.37668		6.0252	1.71193		6.02531	1.70413		6.02276	1.33389		6.02468	0.99292		6.02475	1.26364		6.02287	1.27781		6.02504	1.30749		6.02514	3.07074		6.02486	3.14721		6.02497	3.03315		6.02495	3.14176		6.02494	3.34549
6.0057	1.47547		6.02798	1.70986		6.02681	1.37752		6.03026	1.71296		6.03039	1.70523		6.02778	1.33449		6.02959	0.99438		6.02966	1.26397		6.02778	1.27814		6.02994	1.308		6.03016	3.07228		6.02989	3.14901		6.02995	3.03479		6.02994	3.14356		6.02993	3.34719
6.01066	1.47627		6.03303	1.71085		6.03182	1.37833		6.03531	1.71398		6.03545	1.70622		6.0328	1.33505		6.03456	0.99574		6.03464	1.26427		6.03271	1.27848		6.03487	1.30833		6.03518	3.07395		6.03491	3.15074		6.03493	3.03641		6.03493	3.14526		6.03492	3.34905
6.01558	1.477		6.03806	1.71182		6.03679	1.3791		6.04031	1.71501		6.04046	1.70737		6.03781	1.3358		6.03959	0.99715		6.03968	1.26459		6.0377	1.27882		6.03985	1.30863		6.0402	3.07547		6.03993	3.1526		6.03991	3.03823		6.03991	3.14694		6.03991	3.35104
6.0205	1.47768		6.04305	1.71279		6.04175	1.37988		6.04527	1.716		6.04543	1.70851		6.04283	1.33647		6.04467	0.99863		6.04478	1.26482		6.04275	1.27918		6.0449	1.30915		6.04521	3.07692		6.04492	3.15438		6.04491	3.04012		6.04489	3.14873		6.0449	3.35287
6.02544	1.47838		6.04799	1.71377		6.04673	1.38077		6.0502	1.71707		6.05037	1.70962		6.04785	1.337		6.04977	1.0001		6.04988	1.26499		6.04785	1.27963		6.04999	1.30969		6.0502	3.07849		6.04991	3.15607		6.04991	3.04193		6.04988	3.1505		6.04989	3.35466
6.03043	1.47907		6.05291	1.71475		6.05174	1.38158		6.05513	1.71816		6.05531	1.7107		6.05288	1.33768		6.05483	1.00144		6.05493	1.26532		6.05293	1.28008		6.05506	1.31023		6.05518	3.08005		6.05489	3.15781		6.05491	3.04374		6.05487	3.15213		6.0549	3.35649
6.03545	1.47982		6.05784	1.71579		6.05678	1.38232		6.06011	1.7192		6.06026	1.71174		6.05789	1.33823		6.05984	1.00288		6.05991	1.26573		6.05797	1.28051		6.06008	1.31074		6.06019	3.08154		6.05991	3.15952		6.05994	3.04565		6.0599	3.15384		6.05992	3.35825
6.04047	1.48065		6.06281	1.71676		6.06185	1.38306		6.06516	1.72026		6.06525	1.71281		6.06288	1.33873		6.06481	1.0045		6.06487	1.266		6.06295	1.28082		6.06505	1.31117		6.06524	3.08313		6.06497	3.16126		6.06499	3.04743		6.06496	3.15561		6.06498	3.3601
6.04545	1.48156		6.06786	1.71769		6.06688	1.38377		6.07025	1.7214		6.07025	1.71388		6.06785	1.33935		6.06979	1.00603		6.06984	1.26634		6.06791	1.28109		6.07003	1.31157		6.07032	3.08474		6.07006	3.16315		6.07007	3.04917		6.07005	3.15741		6.07006	3.36201
6.05041	1.48247		6.07295	1.71883		6.07187	1.38452		6.07532	1.72255		6.0752	1.71499		6.07283	1.34007		6.07481	1.00757		6.07485	1.26662		6.07289	1.28152		6.07503	1.31207		6.07539	3.08626		6.07514	3.16513		6.07515	3.05101		6.07512	3.1593		6.07511	3.36386
6.05537	1.48324		6.07803	1.71992		6.07683	1.38535		6.08034	1.72371		6.08012	1.71613		6.07782	1.34062		6.07986	1.00904		6.07989	1.26686		6.07792	1.28197		6.08008	1.31258		6.08042	3.08781		6.08016	3.16695		6.08018	3.05285		6.08014	3.16128		6.08012	3.36563
6.06035	1.48405		6.08306	1.72099		6.08179	1.38621		6.0853	1.72483		6.08504	1.7173		6.08282	1.34118		6.08491	1.01038		6.08494	1.26709		6.08298	1.28235		6.08515	1.31304		6.08537	3.08945		6.08513	3.16861		6.08515	3.05459		6.08512	3.16309		6.08508	3.36748
6.06538	1.48476		6.08805	1.72198		6.08677	1.387		6.09023	1.72586		6.09	1.71834		6.08781	1.34176		6.08993	1.01156		6.08997	1.26744		6.08804	1.28269		6.09021	1.31346		6.09026	3.09095		6.09004	3.17019		6.09008	3.05639		6.09006	3.16479		6.09001	3.36951
6.07046	1.48541		6.09301	1.72301		6.09181	1.38781		6.09517	1.72681		6.09501	1.71945		6.09278	1.34222		6.0949	1.01259		6.09494	1.2678		6.09305	1.28298		6.09522	1.31398		6.09514	3.09227		6.09494	3.17198		6.09499	3.05823		6.09499	3.16659		6.09494	3.37133
6.07553	1.48615		6.09798	1.72409		6.0969	1.38861		6.10016	1.72785		6.10009	1.72059		6.09773	1.34277		6.0998	1.01327		6.09986	1.26813		6.09801	1.28328		6.10015	1.3144		6.10007	3.09373		6.09988	3.17368		6.09994	3.05996		6.09995	3.16843		6.09991	3.37302
6.08054	1.48695		6.10299	1.72517		6.102	1.3894		6.1052	1.72893		6.10522	1.72169		6.10267	1.34341		6.10468	1.01363		6.10477	1.26851		6.10291	1.28364		6.10504	1.31482		6.10507	3.09528		6.10488	3.17542		6.10495	3.06175		6.10497	3.17017		6.10496	3.37483
6.0855	1.48776		6.10805	1.72617		6.10706	1.3903		6.11027	1.73002		6.11033	1.7228		6.10762	1.34402		6.10959	1.01395		6.10969	1.26882		6.10779	1.28398		6.10993	1.31533		6.11014	3.09674		6.10995	3.17737		6.11002	3.06368		6.11005	3.17194		6.11005	3.37668
6.09043	1.48865		6.11311	1.72711		6.11206	1.39115		6.11532	1.73104		6.11537	1.72397		6.11264	1.3446		6.11456	1.01423		6.11465	1.26905		6.11272	1.2843		6.11486	1.31579		6.11522	3.09832		6.11503	3.17925		6.11509	3.0656		6.11512	3.17383		6.11513	3.37851
6.09538	1.48952		6.11813	1.72804		6.11702	1.39194		6.12031	1.73201		6.12036	1.72509		6.11768	1.34533		6.11957	1.01447		6.11965	1.26931		6.11769	1.28464		6.11985	1.31622		6.12026	3.10002		6.12007	3.18105		6.1201	3.06741		6.12013	3.17568		6.12015	3.38036
6.10037	1.49026		6.12309	1.72901		6.12197	1.39271		6.12524	1.73302		6.12532	1.72621		6.12273	1.34608		6.12461	1.01492		6.12467	1.26952		6.1227	1.28499		6.12488	1.31667		6.12525	3.10162		6.12505	3.1829		6.12506	3.06932		6.12508	3.17739		6.12511	3.38222
6.10541	1.49101		6.12801	1.73		6.12694	1.39356		6.13014	1.73407		6.13029	1.72729		6.12776	1.34676		6.12964	1.0156		6.1297	1.26971		6.12773	1.28543		6.12991	1.31708		6.13021	3.1032		6.12999	3.18462		6.12999	3.07115		6.13	3.17916		6.13002	3.38409
6.11048	1.49172		6.1329	1.73099		6.13194	1.39439		6.13507	1.73513		6.1353	1.72842		6.13275	1.34749		6.13464	1.01633		6.1347	1.26997		6.13275	1.28577		6.13493	1.31752		6.1352	3.10478		6.13494	3.18632		6.13493	3.07284		6.13493	3.1809		6.13495	3.38585
6.11554	1.49246		6.13782	1.73195		6.13694	1.39519		6.14005	1.73625		6.14035	1.72946		6.1377	1.34819		6.13962	1.01735		6.13967	1.27028		6.13774	1.286		6.13992	1.31798		6.14022	3.10633		6.13993	3.18808		6.13991	3.07461		6.1399	3.18266		6.13991	3.38776
6.12053	1.49325		6.14279	1.73297		6.14192	1.39601		6.14508	1.73724		6.14543	1.73054		6.14265	1.3487		6.1446	1.01869		6.14464	1.27067		6.14271	1.28641		6.14488	1.31844		6.14529	3.10782		6.14498	3.18992		6.14494	3.07659		6.14492	3.18454		6.14493	3.38966
6.12547	1.49404		6.1478	1.73404		6.14689	1.39679		6.15014	1.73832		6.15047	1.73164		6.14765	1.34927		6.14958	1.02002		6.14961	1.27103		6.14768	1.28687		6.14984	1.31888		6.15037	3.10935		6.15006	3.19175		6.15	3.07852		6.14998	3.18639		6.14998	3.39142
6.1304	1.49482		6.15285	1.73503		6.15184	1.39759		6.15518	1.73941		6.15544	1.73268		6.15271	1.35		6.15458	1.02151		6.15461	1.27131		6.15266	1.2873		6.15482	1.31934		6.15542	3.11101		6.15511	3.19354		6.15504	3.08039		6.15503	3.18821		6.15502	3.39333
6.13537	1.49552		6.1579	1.73602		6.15682	1.39827		6.16019	1.74045		6.16033	1.73371		6.1578	1.35065		6.15959	1.02312		6.15962	1.27154		6.15767	1.28769		6.15981	1.31991		6.16041	3.11254		6.1601	3.19539		6.16004	3.0824		6.16003	3.19009		6.16001	3.39523
6.14038	1.49632		6.16291	1.73718		6.16182	1.39904		6.16516	1.74155		6.16522	1.73483		6.16287	1.35121		6.1646	1.02473		6.16465	1.27189		6.16268	1.28809		6.16482	1.32035		6.16533	3.11397		6.16504	3.19721		6.16499	3.08427		6.16498	3.19199		6.16495	3.3971
6.14544	1.49717		6.16789	1.73825		6.16685	1.39979		6.17013	1.74269		6.17014	1.73586		6.16789	1.35181		6.16964	1.02628		6.16968	1.27224		6.16769	1.28852		6.16985	1.32087		6.17022	3.11552		6.16994	3.19885		6.16992	3.08595		6.16989	3.19381		6.16986	3.39902
6.15051	1.49802		6.17286	1.73923		6.1719	1.40062		6.1751	1.74374		6.17512	1.73688		6.17286	1.35246		6.17469	1.02803		6.17472	1.27254		6.17272	1.28889		6.17491	1.32141		6.17512	3.117		6.17486	3.20065		6.17486	3.08781		6.17483	3.19561		6.17481	3.401
6.15558	1.49886		6.17783	1.74025		6.17694	1.40149		6.18008	1.74468		6.18013	1.73799		6.17781	1.35305		6.17976	1.02984		6.17978	1.2728		6.17777	1.28928		6.17997	1.32198		6.18009	3.11845		6.17984	3.20245		6.17985	3.08968		6.17981	3.19748		6.1798	3.40286
6.16064	1.49973		6.18282	1.74133		6.18197	1.4023		6.18508	1.74572		6.18517	1.73903		6.18278	1.3537		6.18482	1.03162		6.18485	1.2732		6.18282	1.28974		6.18504	1.32253		6.18511	3.11994		6.18488	3.20419		6.18488	3.09146		6.18485	3.19941		6.18484	3.40475
6.16566	1.50061		6.18782	1.74238		6.18699	1.40309		6.1901	1.74675		6.19021	1.74011		6.1878	1.35438		6.18987	1.03346		6.18991	1.2737		6.18789	1.29023		6.19009	1.32306		6.19017	3.12157		6.18994	3.20609		6.18993	3.09325		6.18992	3.20125		6.18991	3.40689
6.17068	1.50147		6.19284	1.74344		6.19202	1.40393		6.19514	1.74775		6.19525	1.74115		6.19286	1.35507		6.19486	1.03518		6.19493	1.27395		6.19296	1.2907		6.19511	1.32347		6.19523	3.12318		6.195	3.20811		6.19498	3.09523		6.19497	3.20311		6.19496	3.40901
6.1757	1.50235		6.19788	1.74454		6.19704	1.40478		6.20017	1.74882		6.20028	1.74233		6.19794	1.35581		6.19981	1.03688		6.1999	1.27414		6.19798	1.29119		6.20009	1.32382		6.20025	3.1247		6.20001	3.20995		6.19999	3.09715		6.19999	3.20508		6.19999	3.41099
6.18071	1.50319		6.20292	1.74551		6.20204	1.40561		6.20521	1.75001		6.20531	1.74355		6.20297	1.35658		6.20475	1.03875		6.20486	1.27433		6.20298	1.29154		6.20505	1.32423		6.20522	3.12621		6.20497	3.21167		6.20498	3.09897		6.20498	3.20697		6.20498	3.41305
6.18571	1.50408		6.20794	1.7466		6.207	1.40639		6.21026	1.75123		6.21037	1.74479		6.20793	1.3573		6.20971	1.04076		6.20983	1.27455		6.20798	1.29187		6.21003	1.32475		6.21017	3.12773		6.20992	3.21349		6.20996	3.10105		6.20996	3.20877		6.20996	3.41511
6.19068	1.50495		6.21296	1.74772		6.21193	1.4072		6.21529	1.75225		6.21544	1.74605		6.21285	1.35801		6.2147	1.04267		6.21482	1.27496		6.21298	1.29222		6.21504	1.32535		6.21511	3.12936		6.21487	3.21531		6.21495	3.10309		6.21494	3.21059		6.21494	3.41713
6.19563	1.50574		6.21799	1.74879		6.21684	1.40791		6.2203	1.75326		6.2205	1.74713		6.21777	1.35872		6.21972	1.04467		6.21981	1.27526		6.21796	1.29265		6.22007	1.32586		6.22007	3.13104		6.21982	3.21702		6.21994	3.10495		6.21992	3.21242		6.21992	3.41919
6.2006	1.5065		6.223	1.74983		6.22176	1.40855		6.22527	1.75431		6.22553	1.74818		6.22273	1.35941		6.22473	1.0469		6.2248	1.27552		6.22291	1.29299		6.22508	1.32637		6.22505	3.13264		6.2248	3.2188		6.22493	3.10673		6.22492	3.21419		6.22493	3.42123
6.20558	1.5072		6.22799	1.7509		6.22672	1.4093		6.23025	1.75534		6.23055	1.74928		6.22775	1.35994		6.22973	1.04899		6.22977	1.27582		6.22784	1.29334		6.23007	1.32691		6.23006	3.13419		6.2298	3.22059		6.22992	3.10867		6.22993	3.21604		6.22995	3.42327
6.21055	1.50803		6.233	1.75203		6.23173	1.41013		6.23526	1.75633		6.23555	1.75029		6.23282	1.36058		6.2347	1.05096		6.23472	1.27621		6.23275	1.29373		6.23501	1.32743		6.2351	3.13592		6.23483	3.22254		6.23493	3.11053		6.23495	3.21787		6.23498	3.42525
6.2155	1.50889		6.23803	1.75311		6.23676	1.41093		6.24028	1.7574		6.24053	1.75131		6.23789	1.36126		6.23967	1.05288		6.23968	1.27654		6.23767	1.29421		6.23994	1.328		6.24015	3.13774		6.23987	3.22453		6.23993	3.1124		6.23997	3.21974		6.23999	3.42739
6.22044	1.50976		6.24305	1.75425		6.24179	1.41183		6.24529	1.75856		6.24548	1.7524		6.2429	1.36192		6.24465	1.05478		6.24467	1.27681		6.24263	1.29472		6.24489	1.32845		6.2452	3.13949		6.24492	3.22645		6.24492	3.1146		6.24497	3.22177		6.24499	3.42959
6.22536	1.51054		6.24805	1.7553		6.24678	1.41262		6.25028	1.75967		6.2504	1.75337		6.24787	1.36262		6.24968	1.05658		6.24971	1.27715		6.24766	1.29511		6.2499	1.32898		6.25025	3.14117		6.24998	3.22856		6.24993	3.1167		6.24998	3.22389		6.24999	3.43175
6.2303	1.51142		6.25302	1.75633		6.25173	1.41334		6.25524	1.76079		6.2553	1.75426		6.25282	1.36335		6.25475	1.05835		6.25478	1.27756		6.25275	1.29546		6.25496	1.3296		6.25529	3.14292		6.25504	3.23053		6.25495	3.11863		6.25499	3.22595		6.255	3.4339
6.23528	1.51231		6.25797	1.75738		6.25666	1.41415		6.26019	1.76179		6.26017	1.7552		6.25778	1.36409		6.25983	1.05992		6.25987	1.27791		6.25787	1.29585		6.26005	1.3301		6.2603	3.14462		6.26006	3.23245		6.25996	3.12057		6.26	3.22798		6.26	3.43603
6.24033	1.51321		6.2629	1.75846		6.26163	1.41502		6.26516	1.76277		6.26506	1.75614		6.26277	1.36479		6.26487	1.06129		6.26492	1.2782		6.26297	1.29634		6.26512	1.33047		6.26528	3.14616		6.26505	3.23447		6.26495	3.12255		6.26498	3.23		6.26498	3.43795
6.24541	1.51409		6.26787	1.75953		6.26666	1.41587		6.27017	1.76382		6.27	1.7571		6.2678	1.36557		6.26985	1.06279		6.26991	1.27848		6.26799	1.29681		6.27011	1.33098		6.27026	3.14778		6.27003	3.23622		6.26996	3.12447		6.26998	3.23187		6.26998	3.43989
6.25048	1.51499		6.27289	1.76061		6.27176	1.41668		6.27524	1.76485		6.27501	1.7582		6.27282	1.36626		6.27479	1.06442		6.27486	1.27873		6.27294	1.29724		6.27504	1.3316		6.27528	3.14951		6.27503	3.23792		6.27498	3.12639		6.27501	3.23365		6.275	3.44201
6.25551	1.51589		6.27797	1.76167		6.27688	1.41744		6.28032	1.76594		6.28007	1.75936		6.27783	1.36694		6.27974	1.06591		6.27981	1.27908		6.27787	1.29767		6.27996	1.33218		6.28031	3.15121		6.28005	3.23982		6.28002	3.12844		6.28003	3.23545		6.28003	3.44408
6.26048	1.5167		6.28307	1.76278		6.28196	1.41833		6.28539	1.76697		6.28512	1.76048		6.28281	1.36762		6.28471	1.06742		6.28478	1.27946		6.28282	1.29807		6.28491	1.33267		6.28534	3.15282		6.28507	3.24179		6.28505	3.13046		6.28505	3.23735		6.28505	3.44607
6.26542	1.51768		6.28815	1.76389		6.28698	1.41917		6.29041	1.76807		6.29015	1.76158		6.28778	1.36834		6.28972	1.06916		6.28978	1.27971		6.2878	1.29839		6.28992	1.33312		6.29035	3.1545		6.29009	3.24366		6.29005	3.13229		6.29004	3.23926		6.29005	3.44818
6.27037	1.51863		6.29316	1.76501		6.29195	1.42006		6.29536	1.76912		6.29515	1.76263		6.29273	1.36894		6.29473	1.07073		6.29479	1.27995		6.29282	1.29876		6.29497	1.33363		6.29533	3.15618		6.29508	3.24557		6.29503	3.13424		6.29502	3.2412		6.29503	3.45037
6.27537	1.51951		6.29811	1.76612		6.2969	1.42103		6.30029	1.77016		6.30011	1.76364		6.2977	1.36956		6.29974	1.07217		6.29979	1.28024		6.29785	1.29921		6.30003	1.33409		6.30029	3.15782		6.30005	3.24749		6.3	3.1363		6.3	3.24313		6.3	3.45236
6.28044	1.52035		6.30302	1.76721		6.30187	1.42186		6.30521	1.77118		6.3051	1.76467		6.30269	1.37034		6.30469	1.07365		6.30474	1.28049		6.30285	1.29952		6.30504	1.33455		6.30525	3.15942		6.30501	3.24917		6.30498	3.13825		6.30498	3.24499		6.30498	3.45434
6.28553	1.5212		6.30794	1.76821		6.30689	1.42265		6.31016	1.77222		6.31015	1.7658		6.30769	1.37102		6.30962	1.0752		6.30965	1.28061		6.30779	1.29988		6.30999	1.33502		6.31024	3.16097		6.31	3.25092		6.30999	3.1403		6.30999	3.24686		6.30999	3.45644
6.2906	1.52215		6.31288	1.76936		6.31194	1.42339		6.31515	1.7733		6.31526	1.76694		6.31268	1.37172		6.31456	1.07674		6.31459	1.28092		6.31271	1.30025		6.3149	1.33546		6.31527	3.16252		6.31503	3.25293		6.31505	3.14231		6.31504	3.24896		6.31504	3.45854
6.29561	1.52303		6.31789	1.77054		6.31699	1.42412		6.32016	1.77449		6.32039	1.76798		6.31768	1.37254		6.31955	1.07841		6.31958	1.28131		6.31766	1.30065		6.31984	1.33591		6.32035	3.16425		6.3201	3.25484		6.32014	3.14429		6.32013	3.25106		6.32013	3.4607
6.30056	1.52384		6.32292	1.77174		6.32199	1.42488		6.32517	1.77566		6.32546	1.76905		6.32268	1.37324		6.32459	1.08016		6.32463	1.28173		6.32266	1.30102		6.32482	1.33643		6.32543	3.16617		6.32517	3.25675		6.32521	3.14626		6.32519	3.25304		6.32521	3.46294
6.30549	1.5247		6.32795	1.77297		6.32694	1.42571		6.33012	1.7768		6.33046	1.77014		6.32769	1.37384		6.32968	1.08185		6.32972	1.28215		6.32772	1.30146		6.32986	1.33697		6.33046	3.16801		6.3302	3.25875		6.33022	3.14821		6.33021	3.25501		6.33024	3.46512
6.31044	1.52561		6.33293	1.77416		6.33186	1.42658		6.33505	1.7779		6.3354	1.77121		6.3327	1.37452		6.33477	1.08351		6.33483	1.2825		6.33282	1.30191		6.33494	1.33754		6.33541	3.16966		6.33517	3.26069		6.33516	3.15024		6.33515	3.25702		6.33519	3.46711
6.31545	1.52656		6.33787	1.7753		6.33679	1.42739		6.33998	1.77901		6.34032	1.77224		6.3377	1.37521		6.33981	1.08533		6.33987	1.28284		6.3379	1.30224		6.34001	1.33831		6.34033	3.17138		6.34009	3.26249		6.34007	3.15204		6.34005	3.25892		6.34009	3.4692
6.32053	1.52752		6.34282	1.77653		6.34177	1.42819		6.34495	1.78012		6.34526	1.77325		6.34269	1.37596		6.34478	1.087		6.34485	1.28314		6.34292	1.3026		6.34504	1.33897		6.34526	3.173		6.34501	3.26437		6.34498	3.15385		6.34498	3.26065		6.345	3.47127
6.32561	1.52844		6.34778	1.77782		6.3468	1.42899		6.34998	1.78114		6.35026	1.77421		6.34769	1.37674		6.34971	1.08863		6.34979	1.28359		6.34788	1.30304		6.35001	1.33948		6.35021	3.1745		6.34996	3.26622		6.34993	3.1558		6.34994	3.26243		6.34994	3.4732
6.33063	1.52938		6.35279	1.77903		6.35186	1.42977		6.35507	1.78225		6.35531	1.77521		6.35268	1.37741		6.35465	1.09027		6.35472	1.28392		6.35282	1.30344		6.35496	1.33996		6.35521	3.17608		6.35496	3.26797		6.35494	3.15769		6.35495	3.26434		6.35494	3.47532
6.33559	1.53031		6.35786	1.78019		6.35692	1.43062		6.36019	1.78332		6.36036	1.77618		6.35769	1.37803		6.35964	1.09201		6.3597	1.28416		6.35778	1.30388		6.35994	1.3404		6.36024	3.17785		6.35998	3.26978		6.35999	3.15975		6.36	3.2662		6.35998	3.47753
6.34051	1.53114		6.36295	1.7814		6.36195	1.4315		6.36527	1.78439		6.36538	1.7772		6.36274	1.37877		6.36469	1.0937		6.36474	1.28452		6.36279	1.30429		6.36496	1.34082		6.36527	3.17956		6.36501	3.27173		6.36502	3.16183		6.36504	3.26818		6.36502	3.47971
6.34544	1.53208		6.36798	1.78261		6.36694	1.43232		6.37027	1.78557		6.37034	1.7783		6.36783	1.37955		6.36979	1.09554		6.36982	1.28489		6.36785	1.30473		6.37003	1.34131		6.37025	3.18127		6.37	3.27367		6.37001	3.16379		6.37003	3.27023		6.37001	3.48179
6.35042	1.533		6.37295	1.78382		6.37191	1.43314		6.37523	1.78674		6.37528	1.77936		6.3729	1.38029		6.37486	1.09729		6.3749	1.2852		6.37292	1.30521		6.3751	1.34194		6.3752	3.18299		6.37495	3.2755		6.37495	3.16556		6.37497	3.27223		6.37496	3.48397
6.35548	1.53391		6.3779	1.78507		6.37689	1.43398		6.38017	1.78786		6.38023	1.78048		6.37792	1.38104		6.37987	1.09895		6.37992	1.28544		6.37795	1.30569		6.38012	1.34255		6.38014	3.18466		6.3799	3.27739		6.37988	3.16737		6.3799	3.27418		6.37991	3.48617
6.36058	1.53484		6.38285	1.78633		6.3819	1.43481		6.38514	1.78905		6.38524	1.78151		6.38289	1.38174		6.38482	1.10061		6.38488	1.28576		6.38293	1.30607		6.3851	1.34304		6.3851	3.18638		6.38486	3.27935		6.38484	3.16925		6.38485	3.27612		6.38487	3.48826
6.36567	1.53585		6.38784	1.78752		6.38692	1.43566		6.39017	1.79018		6.39031	1.78258		6.3878	1.38233		6.38976	1.1023		6.38982	1.28608		6.38788	1.30647		6.39005	1.34361		6.39009	3.18819		6.38986	3.28117		6.38986	3.17116		6.38985	3.27812		6.38988	3.49045
6.37072	1.53683		6.39288	1.78862		6.39193	1.43646		6.39524	1.79126		6.3954	1.78373		6.3927	1.38307		6.39471	1.10401		6.39478	1.28651		6.39282	1.30692		6.395	1.34422		6.39512	3.19007		6.3949	3.28306		6.39493	3.17315		6.39491	3.28012		6.39494	3.49271
6.3757	1.53767		6.39795	1.78982		6.39694	1.43715		6.40031	1.79235		6.40046	1.78483		6.39765	1.38387		6.39969	1.10571		6.39976	1.28694		6.3978	1.30732		6.39999	1.34478		6.40017	3.19176		6.39996	3.28506		6.40002	3.17522		6.39999	3.28214		6.40001	3.4949
6.38063	1.5385		6.403	1.791		6.40192	1.4379		6.40532	1.7935		6.40548	1.7859		6.40266	1.38461		6.4047	1.10755		6.40475	1.28726		6.40282	1.30779		6.40502	1.34532		6.40518	3.19341		6.40498	3.28692		6.40506	3.17709		6.40503	3.28405		6.40505	3.49705
6.38556	1.53936		6.40798	1.79213		6.40689	1.43857		6.41026	1.79459		6.41044	1.78688		6.40773	1.38534		6.40971	1.10929		6.40976	1.28756		6.40784	1.30824		6.41005	1.3459		6.41014	3.19515		6.40993	3.28881		6.41003	3.17883		6.41	3.28583		6.41002	3.49929
6.39052	1.54024		6.41291	1.79338		6.41185	1.43936		6.41516	1.79565		6.41539	1.788		6.4128	1.38617		6.41472	1.11084		6.41475	1.28796		6.41285	1.30874		6.41506	1.34636		6.41507	3.19682		6.41485	3.2908		6.41495	3.18072		6.41492	3.28768		6.41495	3.50144
6.3955	1.54112		6.41782	1.79466		6.41682	1.44025		6.42008	1.79682		6.42036	1.78909		6.41783	1.38697		6.41972	1.11242		6.41974	1.28829		6.41784	1.30922		6.42004	1.34684		6.42003	3.19855		6.41979	3.29273		6.41987	3.18257		6.41984	3.28961		6.41988	3.50346
6.40048	1.54209		6.42277	1.79591		6.4218	1.4412		6.42504	1.798		6.42536	1.79013		6.42281	1.38763		6.42473	1.1141		6.42473	1.28854		6.42282	1.30973		6.42501	1.34729		6.42503	3.20053		6.42479	3.29462		6.42482	3.18426		6.42481	3.2916		6.42484	3.50557
6.40546	1.54296		6.42778	1.79703		6.42678	1.44203		6.43004	1.79909		6.43037	1.79116		6.42776	1.38833		6.42975	1.11574		6.42974	1.28891		6.42781	1.31017		6.42999	1.34779		6.43011	3.20245		6.42985	3.29663		6.42983	3.18614		6.42984	3.29366		6.42986	3.5078
6.41043	1.54378		6.43284	1.7982		6.43177	1.44285		6.43508	1.8002		6.43537	1.79221		6.43273	1.38897		6.43478	1.1174		6.43476	1.28939		6.43281	1.31057		6.43499	1.3484		6.43524	3.2042		6.43495	3.2988		6.43489	3.18813		6.43493	3.29597		6.43493	3.51011
6.41541	1.54475		6.43792	1.79935		6.43677	1.44363		6.44012	1.80145		6.44036	1.79315		6.43776	1.38958		6.43981	1.11895		6.43979	1.28977		6.43783	1.31104		6.44001	1.349		6.44036	3.20605		6.44006	3.30083		6.43997	3.18999		6.44001	3.29817		6.44	3.51237
6.42038	1.54575		6.443	1.80049		6.44179	1.44449		6.44517	1.80262		6.44532	1.7942		6.44284	1.39027		6.44482	1.12035		6.44482	1.29016		6.44286	1.31146		6.44503	1.34961		6.44542	3.20789		6.44513	3.30275		6.44501	3.19173		6.44505	3.30024		6.44502	3.51475
6.42536	1.5466		6.44807	1.80177		6.44681	1.4453		6.45022	1.80376		6.45027	1.79522		6.44792	1.391		6.44981	1.12186		6.44983	1.29046		6.44789	1.3119		6.45003	1.35014		6.45038	3.2096		6.45011	3.30483		6.45	3.19355		6.45003	3.30229		6.44999	3.51709
6.43037	1.54744		6.45311	1.80314		6.45183	1.4462		6.45528	1.80493		6.45521	1.79633		6.45296	1.39179		6.45478	1.12338		6.45483	1.2907		6.4529	1.31229		6.45501	1.35065		6.4553	3.21126		6.45505	3.30698		6.45497	3.19536		6.45498	3.30433		6.45494	3.51925
6.43538	1.54835		6.45815	1.80432		6.45684	1.44713		6.46035	1.80602		6.46017	1.79742		6.45791	1.39252		6.45977	1.12485		6.45984	1.29099		6.45791	1.31277		6.46	1.35125		6.46023	3.2131		6.45999	3.30882		6.45996	3.19703		6.45996	3.30629		6.45993	3.52156
6.44039	1.54922		6.46318	1.8056		6.46185	1.44795		6.46541	1.80714		6.46516	1.79841		6.46281	1.39323		6.4648	1.12633		6.46487	1.29142		6.46294	1.31331		6.46503	1.35194		6.4652	3.21498		6.46497	3.31093		6.46498	3.19872		6.46498	3.30837		6.46495	3.52398
6.4454	1.55007		6.46819	1.80684		6.46685	1.44872		6.47045	1.80832		6.47015	1.79936		6.46768	1.39385		6.46982	1.1279		6.4699	1.29178		6.46798	1.31381		6.47007	1.3525		6.4702	3.21673		6.46998	3.31292		6.47002	3.20043		6.47003	3.31055		6.47001	3.5263
6.45042	1.55082		6.47318	1.80787		6.47186	1.44953		6.47546	1.80944		6.47514	1.80034		6.47259	1.39452		6.47482	1.12952		6.47489	1.29208		6.47299	1.31425		6.4751	1.35301		6.47522	3.21852		6.47501	3.31466		6.47507	3.2019		6.47507	3.3126		6.47506	3.52855
6.45544	1.55158		6.47814	1.80896		6.47691	1.45033		6.48044	1.81061		6.48016	1.80143		6.47757	1.39525		6.47978	1.13102		6.47984	1.29252		6.47796	1.31464		6.48009	1.35354		6.48025	3.22026		6.48004	3.31668		6.48011	3.20338		6.48011	3.31455		6.4801	3.53086
6.46044	1.55233		6.4831	1.81013		6.48197	1.45121		6.48542	1.81177		6.48518	1.80263		6.4826	1.39607		6.48472	1.13235		6.48477	1.29292		6.48289	1.315		6.48503	1.35402		6.48529	3.22194		6.48507	3.31875		6.48514	3.20514		6.48512	3.31658		6.48513	3.53316
6.46544	1.55321		6.48807	1.81119		6.48702	1.45204		6.4904	1.81301		6.4902	1.80377		6.48766	1.39677		6.48964	1.13345		6.48969	1.29317		6.48779	1.31538		6.48993	1.35453		6.49033	3.22368		6.49009	3.32079		6.49016	3.2068		6.49014	3.31864		6.49015	3.53544
6.47043	1.55408		6.49304	1.81221		6.49204	1.45285		6.49536	1.81432		6.49522	1.80488		6.4927	1.39756		6.49459	1.13456		6.49463	1.29349		6.4927	1.31579		6.49484	1.35492		6.49537	3.22553		6.49512	3.32271		6.49518	3.2085		6.49515	3.32065		6.49517	3.53782
6.47542	1.55497		6.49801	1.81337		6.49701	1.4536		6.5003	1.8155		6.50022	1.80587		6.49771	1.39827		6.4996	1.13577		6.49965	1.29392		6.49766	1.31627		6.4998	1.35546		6.50039	3.22736		6.50013	3.32469		6.50019	3.21033		6.50017	3.32281		6.50017	3.54027
6.48043	1.55604		6.50295	1.81463		6.50192	1.45432		6.50522	1.81666		6.50521	1.80682		6.50268	1.39887		6.50466	1.13696		6.50471	1.29434		6.5027	1.31682		6.50484	1.3561		6.50539	3.22919		6.50514	3.32679		6.5052	3.21209		6.50518	3.32503		6.50517	3.54252
6.48545	1.557		6.50789	1.81567		6.50682	1.45512		6.51013	1.81775		6.5102	1.80784		6.50765	1.3996		6.50972	1.1381		6.50978	1.29475		6.50778	1.31727		6.50993	1.35668		6.51036	3.23101		6.51012	3.3288		6.51019	3.21371		6.51018	3.32707		6.51015	3.54469
6.49051	1.55792		6.51281	1.8168		6.51176	1.45599		6.51504	1.81878		6.51521	1.80896		6.51264	1.40037		6.51475	1.1393		6.51481	1.29516		6.51285	1.31773		6.51501	1.3573		6.51532	3.23269		6.51508	3.3308		6.51516	3.21526		6.51515	3.32895		6.51511	3.54693
6.49557	1.55894		6.51775	1.81803		6.51674	1.45678		6.51998	1.81988		6.52025	1.81021		6.51764	1.40103		6.51972	1.14052		6.51978	1.29558		6.51786	1.31825		6.52004	1.35793		6.52027	3.23424		6.52004	3.33284		6.5201	3.2168		6.52009	3.33089		6.52007	3.54905
6.50061	1.55995		6.52273	1.81912		6.52178	1.45763		6.52499	1.82108		6.52533	1.81152		6.52267	1.40173		6.52464	1.14152		6.52469	1.29598		6.5228	1.31877		6.52501	1.35859		6.52525	3.23596		6.52501	3.33473		6.52503	3.21828		6.52504	3.33282		6.52505	3.55121
6.50561	1.56093		6.52777	1.82022		6.52684	1.45851		6.53006	1.82235		6.53041	1.81279		6.52769	1.40254		6.52956	1.14243		6.52961	1.29644		6.5277	1.31923		6.52992	1.35926		6.53027	3.23779		6.53002	3.33665		6.52999	3.21974		6.53001	3.33459		6.53005	3.55363
6.51056	1.56185		6.53284	1.82138		6.53187	1.4593		6.53512	1.82359		6.53545	1.81389		6.53272	1.40327		6.53454	1.14329		6.53458	1.29688		6.53263	1.31967		6.53485	1.3598		6.53531	3.2396		6.53504	3.33876		6.53495	3.22153		6.53499	3.33646		6.53505	3.556
6.51548	1.56278		6.5379	1.82253		6.53687	1.46022		6.54015	1.8247		6.54043	1.81489		6.53774	1.40403		6.5396	1.144		6.53965	1.2972		6.53763	1.3202		6.53985	1.36025		6.54033	3.24142		6.54005	3.34077		6.53991	3.22337		6.53995	3.3385		6.54002	3.55826
6.52041	1.56367		6.54293	1.82356		6.54183	1.46106		6.54512	1.82587		6.54537	1.81589		6.54275	1.40493		6.54473	1.14452		6.54477	1.2977		6.54272	1.32063		6.54492	1.36073		6.54531	3.24335		6.54502	3.34271		6.54486	3.22501		6.54489	3.34042		6.54495	3.56056
6.52539	1.56458		6.54791	1.82467		6.54679	1.46189		6.55005	1.8271		6.5503	1.817		6.54778	1.40569		6.54985	1.14503		6.54988	1.29818		6.54785	1.32114		6.55001	1.36136		6.55025	3.24505		6.54996	3.34472		6.5498	3.22665		6.54981	3.34237		6.54986	3.56282
6.53042	1.56559		6.55286	1.82587		6.55179	1.4627		6.55499	1.8283		6.55524	1.81817		6.55282	1.40641		6.55491	1.14542		6.55494	1.29866		6.55296	1.32178		6.55507	1.36201		6.55516	3.24668		6.55488	3.34671		6.55475	3.22828		6.55473	3.34446		6.55477	3.56497
6.5355	1.56662		6.55781	1.82699		6.55685	1.4635		6.55998	1.82952		6.56024	1.8193		6.55784	1.40719		6.55991	1.1457		6.55994	1.29911		6.558	1.32232		6.56007	1.36257		6.5601	3.24842		6.55983	3.34868		6.55974	3.22983		6.55971	3.3465		6.55973	3.56711
6.54056	1.56753		6.5628	1.82809		6.56195	1.46439		6.56506	1.83072		6.56529	1.82043		6.56282	1.40787		6.56485	1.14559		6.56489	1.2995		6.56297	1.32281		6.56504	1.36313		6.56509	3.25023		6.56484	3.35064		6.5648	3.23143		6.56477	3.34848		6.56476	3.56946
6.54558	1.56848		6.56785	1.82934		6.56704	1.4652		6.5702	1.83195		6.57035	1.82168		6.5678	1.40849		6.56979	1.14475		6.56984	1.29989		6.56792	1.32321		6.57	1.36376		6.57013	3.252		6.5699	3.35285		6.56991	3.23319		6.56989	3.35074		6.56986	3.57199
6.55055	1.56951		6.57295	1.83066		6.57206	1.466		6.57533	1.83321		6.57539	1.82288		6.5728	1.40935		6.57476	1.14322		6.57483	1.3003		6.57288	1.32369		6.57499	1.36431		6.57519	3.25402		6.57496	3.35507		6.57502	3.23508		6.57501	3.35313		6.57496	3.57453
6.55551	1.57039		6.57803	1.83173		6.57701	1.46684		6.58038	1.83446		6.58036	1.82399		6.57782	1.41023		6.57979	1.14131		6.57986	1.30059		6.57788	1.32413		6.58004	1.3649		6.58021	3.25602		6.57998	3.35718		6.58007	3.23695		6.58007	3.35543		6.58004	3.57712
6.56048	1.57128		6.58306	1.83278		6.58191	1.46761		6.58535	1.83575		6.5853	1.82512		6.58284	1.41089		6.58484	1.13931		6.58491	1.3008		6.58293	1.32465		6.58512	1.36549		6.58519	3.25784		6.58496	3.35927		6.58506	3.23887		6.58507	3.35764		6.58505	3.57961
6.56549	1.57214		6.58803	1.83383		6.5868	1.46838		6.59028	1.83698		6.59023	1.82631		6.58786	1.41159		6.58985	1.13727		6.58993	1.30105		6.58799	1.32514		6.5902	1.366		6.59012	3.25958		6.58989	3.36123		6.59	3.2406		6.59001	3.35978		6.59001	3.58188
6.57054	1.57299		6.59297	1.83487		6.59174	1.46922		6.59519	1.83815		6.59519	1.8274		6.59284	1.4124		6.59481	1.13534		6.59489	1.30158		6.59299	1.32556		6.59522	1.36658		6.59506	3.26138		6.59483	3.36306		6.59492	3.24215		6.59493	3.36171		6.59496	3.58423
6.5756	1.57387		6.59792	1.83605		6.59672	1.4701		6.60016	1.83937		6.60023	1.82848		6.59781	1.41305		6.59973	1.13349		6.5998	1.30204		6.59792	1.32603		6.60015	1.36724		6.60005	3.26318		6.59982	3.36507		6.59988	3.24382		6.59991	3.36354		6.59994	3.58661
6.58063	1.57485		6.60292	1.83727		6.60174	1.47095		6.60518	1.84057		6.60532	1.8296		6.60278	1.4136		6.60465	1.13159		6.60472	1.3024		6.60282	1.32651		6.60505	1.36783		6.60512	3.26508		6.60489	3.36728		6.60492	3.24579		6.60495	3.36551		6.60498	3.58894
6.58559	1.57589		6.60797	1.83849		6.60678	1.4718		6.61024	1.8418		6.6104	1.83079		6.60779	1.41436		6.60963	1.1296		6.60969	1.30295		6.60775	1.32693		6.60997	1.3684		6.61025	3.26714		6.61001	3.36937		6.61001	3.2478		6.61004	3.36753		6.61005	3.59127
6.59051	1.57693		6.61304	1.83964		6.6118	1.47259		6.61528	1.84305		6.61543	1.83201		6.61285	1.41511		6.61467	1.12742		6.61472	1.30347		6.61273	1.32737		6.61494	1.3691		6.61537	3.26927		6.61511	3.37147		6.6151	3.2497		6.61513	3.36954		6.61512	3.59371
6.59541	1.5778		6.61807	1.84084		6.6168	1.47349		6.62028	1.84433		6.62038	1.83332		6.61792	1.41584		6.61976	1.12524		6.6198	1.30393		6.61779	1.32797		6.61997	1.36975		6.62041	3.27118		6.62015	3.37367		6.62016	3.25166		6.62016	3.37171		6.62013	3.59608
6.60035	1.57867		6.62304	1.84193		6.62179	1.47439		6.62523	1.84544		6.62528	1.83449		6.62298	1.41674		6.62483	1.12302		6.62488	1.30443		6.62287	1.32851		6.62502	1.37024		6.62538	3.27301		6.62512	3.37576		6.62514	3.25364		6.62512	3.37399		6.62508	3.59828
6.60533	1.5795		6.62797	1.84296		6.62677	1.47534		6.63018	1.84661		6.63016	1.83552		6.62798	1.41752		6.62987	1.12079		6.62991	1.30483		6.62795	1.32904		6.63005	1.37076		6.63031	3.2749		6.63005	3.37771		6.63009	3.25542		6.63005	3.37612		6.63002	3.6006
6.61035	1.58042		6.6329	1.84399		6.63176	1.47621		6.63516	1.84781		6.63509	1.83664		6.63292	1.41816		6.63486	1.11833		6.63489	1.30524		6.63297	1.32953		6.63505	1.37126		6.63524	3.27671		6.63498	3.37971		6.63503	3.2573		6.635	3.37817		6.63498	3.60304
6.61538	1.5813		6.63788	1.84514		6.63675	1.47706		6.64018	1.84892		6.64009	1.83776		6.63782	1.41894		6.63981	1.11534		6.63985	1.30574		6.63794	1.33003		6.64002	1.37169		6.64022	3.27853		6.63995	3.38178		6.64001	3.25929		6.64	3.38034		6.63998	3.60542
6.6204	1.5822		6.64293	1.84628		6.64176	1.47798		6.64525	1.85006		6.64514	1.83882		6.64273	1.41976		6.64478	1.11216		6.64482	1.30626		6.6429	1.3305		6.64499	1.37227		6.64526	3.28038		6.64498	3.38375		6.64503	3.26107		6.64504	3.38245		6.64503	3.60777
6.62538	1.58313		6.64803	1.84744		6.6468	1.47888		6.65033	1.85129		6.6502	1.83998		6.64769	1.42037		6.64978	1.10915		6.64983	1.30675		6.64787	1.33097		6.64998	1.37305		6.65032	3.2823		6.65005	3.38575		6.65007	3.26289		6.6501	3.38442		6.6501	3.61011
6.63035	1.58409		6.65313	1.84867		6.65184	1.47959		6.65539	1.85266		6.65525	1.84125		6.65268	1.42101		6.65481	1.1064		6.65487	1.30715		6.65288	1.33142		6.65501	1.37368		6.65536	3.28402		6.6551	3.38787		6.65508	3.26485		6.65512	3.38637		6.65513	3.61246
6.63533	1.58501		6.65818	1.84983		6.65687	1.48043		6.6604	1.85394		6.66025	1.84243		6.6577	1.42187		6.65983	1.10399		6.6599	1.30755		6.65791	1.33187		6.66004	1.37426		6.66034	3.28575		6.66009	3.3899		6.66004	3.26669		6.66008	3.38827		6.66009	3.61473
6.64032	1.58593		6.66317	1.85095		6.6619	1.48139		6.66537	1.85518		6.66521	1.84369		6.66271	1.42269		6.66484	1.10219		6.66491	1.3079		6.66294	1.33242		6.66507	1.37493		6.66528	3.2876		6.66504	3.39191		6.66495	3.26858		6.66498	3.39023		6.66501	3.61701
6.64534	1.58676		6.66811	1.85217		6.66694	1.48235		6.67032	1.85642		6.67017	1.84498		6.66766	1.42337		6.66981	1.10065		6.66988	1.30822		6.66794	1.33297		6.67008	1.37555		6.67022	3.28944		6.66999	3.39402		6.66988	3.27062		6.6699	3.39215		6.66992	3.61929
6.65037	1.58768		6.67303	1.85339		6.67196	1.48326		6.67529	1.85749		6.67513	1.84615		6.67258	1.42419		6.67476	1.09946		6.67482	1.30866		6.67292	1.33332		6.67507	1.3761		6.67519	3.29137		6.67496	3.39611		6.67486	3.27271		6.67486	3.39413		6.67487	3.62152
6.65541	1.58867		6.67797	1.8545		6.67694	1.48419		6.68027	1.85861		6.68013	1.8473		6.67751	1.42495		6.67969	1.09874		6.67975	1.30904		6.67788	1.33365		6.68005	1.37679		6.68022	3.29336		6.67999	3.39811		6.67989	3.27474		6.67989	3.39615		6.67989	3.62387
6.66046	1.58953		6.68293	1.8556		6.68191	1.48506		6.68525	1.8598		6.68515	1.84843		6.6825	1.42555		6.68464	1.09815		6.6847	1.30936		6.68282	1.33416		6.68501	1.37747		6.68529	3.29531		6.68506	3.40012		6.68498	3.27675		6.68498	3.39823		6.68497	3.62638
6.66551	1.59034		6.6879	1.85673		6.6869	1.48591		6.69022	1.86097		6.6902	1.84955		6.68756	1.42633		6.68962	1.09762		6.68967	1.30982		6.68778	1.33477		6.68998	1.37796		6.69035	3.29724		6.69012	3.40233		6.69009	3.27895		6.69008	3.40032		6.69007	3.62872
6.67054	1.59113		6.69288	1.85789		6.6919	1.48682		6.69518	1.86213		6.69527	1.85067		6.69268	1.4272		6.69462	1.09748		6.69467	1.3103		6.69275	1.33535		6.69496	1.37852		6.69537	3.29922		6.69515	3.40433		6.69517	3.28094		6.69514	3.40247		6.69514	3.63103
6.67557	1.59202		6.69786	1.85902		6.69688	1.48783		6.70014	1.86328		6.70033	1.85192		6.69782	1.42795		6.69961	1.09771		6.69966	1.31067		6.69773	1.33589		6.69992	1.37903		6.70034	3.30116		6.70013	3.4063		6.7002	3.28289		6.70016	3.40448		6.70017	3.63354
6.68059	1.59288		6.70284	1.86026		6.70187	1.48876		6.70509	1.86442		6.70537	1.85325		6.70288	1.42881		6.70461	1.09797		6.70466	1.31118		6.7027	1.33638		6.70488	1.37951		6.70526	3.30294		6.70506	3.40852		6.70519	3.28499		6.70515	3.40653		6.70514	3.63604
6.68557	1.59377		6.7078	1.86163		6.70685	1.4896		6.71004	1.86565		6.7104	1.85457		6.70786	1.42973		6.70961	1.09845		6.70968	1.31177		6.70769	1.3368		6.70985	1.3801		6.71019	3.3047		6.70999	3.41054		6.71016	3.287		6.71012	3.40869		6.71012	3.63839
6.69054	1.59456		6.71278	1.86285		6.71182	1.4905		6.71503	1.86688		6.7154	1.8558		6.71277	1.43053		6.71463	1.09925		6.71472	1.31213		6.71272	1.3372		6.71486	1.38077		6.71516	3.30669		6.71495	3.41251		6.71514	3.28879		6.71513	3.41071		6.71512	3.64071
6.69551	1.59529		6.71778	1.86404		6.71679	1.49143		6.72005	1.86809		6.72038	1.85695		6.7177	1.43126		6.71965	1.1001		6.71976	1.31246		6.71776	1.33772		6.71991	1.38151		6.72016	3.3087		6.71995	3.41461		6.72012	3.29064		6.72015	3.41262		6.72015	3.64306
6.7005	1.59608		6.7228	1.86525		6.7218	1.49222		6.72507	1.86922		6.72535	1.85804		6.72267	1.43216		6.72467	1.10103		6.72479	1.31294		6.7228	1.33828		6.72496	1.38217		6.72519	3.31054		6.72495	3.4165		6.7251	3.29254		6.72515	3.4146		6.72517	3.64533
6.7055	1.59694		6.72782	1.86637		6.72683	1.49309		6.7301	1.8703		6.73036	1.85916		6.72771	1.43292		6.72967	1.10208		6.72979	1.31337		6.72783	1.33887		6.73	1.38292		6.7302	3.31245		6.72995	3.41838		6.73007	3.2943		6.73013	3.41654		6.73016	3.64754
6.71049	1.59787		6.73285	1.86758		6.73188	1.49397		6.73513	1.87147		6.73538	1.86041		6.73279	1.43369		6.73467	1.10306		6.73476	1.31384		6.73283	1.33945		6.735	1.38356		6.7352	3.31431		6.73494	3.42039		6.73503	3.29609		6.73509	3.41844		6.73511	3.64984
6.71548	1.59884		6.73788	1.8688		6.73693	1.49477		6.74014	1.87269		6.74039	1.86174		6.73786	1.43455		6.73966	1.10396		6.73973	1.31439		6.7378	1.34003		6.73998	1.38412		6.74017	3.31616		6.7399	3.42259		6.73998	3.29798		6.74003	3.42049		6.74003	3.65214
6.72045	1.59984		6.74289	1.86998		6.74195	1.49555		6.74514	1.87389		6.74539	1.86298		6.74287	1.43529		6.74467	1.10495		6.74473	1.31483		6.74277	1.34053		6.74495	1.3847		6.74513	3.31809		6.74486	3.42469		6.74493	3.29991		6.74497	3.42251		6.74496	3.65437
6.7254	1.60077		6.7479	1.87118		6.74694	1.49639		6.75013	1.87514		6.75037	1.8641		6.74779	1.43597		6.74971	1.10574		6.74978	1.31525		6.74778	1.34098		6.74996	1.38527		6.7501	3.32011		6.74982	3.4267		6.74988	3.30173		6.74991	3.42447		6.74989	3.6567
6.73039	1.60167		6.75289	1.87237		6.75189	1.49737		6.75512	1.87635		6.75532	1.86525		6.7527	1.43674		6.75478	1.10641		6.75486	1.31572		6.75283	1.34152		6.75499	1.38582		6.7551	3.32212		6.75481	3.42882		6.75486	3.30355		6.75488	3.42639		6.75486	3.65908
6.73542	1.60262		6.75787	1.87352		6.75684	1.49826		6.76011	1.87752		6.76027	1.86647		6.75764	1.43765		6.75984	1.10706		6.75992	1.31624		6.7579	1.34205		6.76005	1.38641		6.76011	3.324		6.75983	3.43089		6.75985	3.30533		6.75986	3.42846		6.75984	3.66135
6.7405	1.60357		6.76286	1.87476		6.7618	1.49914		6.76511	1.8788		6.76524	1.86767		6.76263	1.43855		6.76484	1.10785		6.76493	1.31659		6.76295	1.34261		6.76509	1.38698		6.76511	3.32593		6.76485	3.43283		6.76484	3.30681		6.76485	3.4304		6.76482	3.66357
6.7456	1.60448		6.76786	1.87604		6.76678	1.50001		6.77014	1.88008		6.77026	1.86884		6.76768	1.4395		6.76979	1.10849		6.76987	1.31698		6.76794	1.34309		6.77008	1.38756		6.77012	3.32776		6.76988	3.43484		6.76983	3.30831		6.76984	3.43227		6.76982	3.6658
6.75067	1.6054		6.77289	1.87727		6.77179	1.5008		6.7752	1.88132		6.77531	1.8701		6.77275	1.44036		6.77471	1.10909		6.77477	1.31749		6.77288	1.3436		6.77501	1.38818		6.77515	3.32956		6.7749	3.43693		6.77483	3.30991		6.77483	3.43425		6.77483	3.66803
6.75569	1.60641		6.77795	1.87854		6.7768	1.50172		6.78028	1.88255		6.78037	1.87138		6.77781	1.4412		6.77963	1.1099		6.77968	1.31793		6.77779	1.34416		6.7799	1.38877		6.78019	3.33159		6.77993	3.43899		6.77984	3.31141		6.77983	3.43623		6.77985	3.67032
6.76064	1.6073		6.78302	1.87973		6.78179	1.50263		6.78533	1.88375		6.78541	1.87256		6.78286	1.44204		6.78462	1.11057		6.78465	1.3184		6.78273	1.34477		6.78482	1.38936		6.78522	3.33371		6.78494	3.44111		6.78486	3.31302		6.78483	3.43814		6.78487	3.67284
6.76557	1.60818		6.78806	1.88094		6.78674	1.50357		6.79034	1.88496		6.7904	1.87375		6.7879	1.44297		6.78968	1.1113		6.7897	1.319		6.78773	1.34537		6.78981	1.39004		6.79025	3.33577		6.78995	3.44332		6.78988	3.31493		6.78984	3.44018		6.78989	3.67531
6.77051	1.60899		6.79307	1.88218		6.7917	1.50456		6.79529	1.88607		6.79536	1.87493		6.79293	1.44378		6.79477	1.1123		6.7948	1.31952		6.7928	1.3459		6.79488	1.39075		6.79526	3.33771		6.79494	3.44557		6.7949	3.31682		6.79486	3.44233		6.79489	3.67767
6.77548	1.60989		6.79802	1.88335		6.79669	1.50549		6.80022	1.88717		6.80031	1.87606		6.79794	1.44458		6.79985	1.1133		6.79988	1.32008		6.79789	1.34641		6.79997	1.39138		6.80025	3.33968		6.79993	3.44761		6.79991	3.31862		6.79988	3.44447		6.79989	3.68001
6.78049	1.61085		6.80295	1.88442		6.80171	1.50646		6.80515	1.88839		6.80528	1.87732		6.80293	1.44548		6.80488	1.11399		6.80492	1.32068		6.80297	1.3469		6.80505	1.39204		6.80524	3.34164		6.80492	3.4496		6.80491	3.3205		6.8049	3.44652		6.80488	3.68227
6.78552	1.61181		6.80789	1.88541		6.80679	1.50747		6.81012	1.88955		6.81027	1.87862		6.8079	1.44626		6.80984	1.1146		6.80989	1.32111		6.80797	1.34747		6.81006	1.39279		6.81024	3.34358		6.80994	3.45168		6.80994	3.32243		6.80993	3.4487		6.8099	3.68443
6.79052	1.61281		6.81286	1.88659		6.8119	1.50833		6.81515	1.89075		6.8153	1.87983		6.81286	1.44704		6.81477	1.11525		6.81482	1.3215		6.81292	1.34808		6.81503	1.39338		6.81529	3.34557		6.81499	3.45373		6.815	3.32414		6.815	3.45091		6.81496	3.68661
6.79548	1.6138		6.8179	1.88785		6.81699	1.50923		6.82021	1.89199		6.82033	1.88107		6.81782	1.4478		6.81971	1.11582		6.81977	1.322		6.81785	1.34862		6.81999	1.39392		6.82037	3.34756		6.82008	3.45585		6.8201	3.32598		6.82009	3.45309		6.82005	3.68907
6.80042	1.61481		6.82297	1.88908		6.82201	1.51021		6.82526	1.89317		6.82531	1.88236		6.8228	1.44859		6.8247	1.11653		6.82478	1.32256		6.8228	1.34917		6.82499	1.39463		6.82543	3.34954		6.82516	3.45808		6.82519	3.32795		6.82517	3.45531		6.82514	3.69162
6.80537	1.61576		6.82802	1.89036		6.82697	1.5111		6.83027	1.89437		6.83024	1.88348		6.82781	1.44939		6.82974	1.11742		6.82983	1.32311		6.82783	1.34968		6.83004	1.39532		6.83043	3.35153		6.83018	3.46016		6.83023	3.32975		6.83021	3.45759		6.83018	3.69414
6.81035	1.61668		6.83303	1.89155		6.83191	1.512		6.83524	1.89559		6.83515	1.88466		6.83283	1.45022		6.8348	1.11828		6.8349	1.3236		6.83289	1.35021		6.83513	1.39592		6.83537	3.35351		6.83514	3.46211		6.8352	3.33145		6.83519	3.45968		6.83515	3.69672
6.81537	1.61759		6.838	1.89267		6.83685	1.5129		6.84019	1.89676		6.84007	1.88591		6.83784	1.45107		6.83984	1.11922		6.83995	1.32408		6.83797	1.35074		6.8402	1.3965		6.84027	3.35533		6.84004	3.46406		6.84011	3.33306		6.84011	3.46167		6.84008	3.69914
6.82045	1.61849		6.84296	1.89385		6.84185	1.5138		6.84516	1.89795		6.84504	1.88709		6.84281	1.45187		6.84482	1.12039		6.84492	1.32453		6.84299	1.35139		6.84522	1.39709		6.84517	3.35707		6.84493	3.46599		6.84501	3.33455		6.84502	3.4637		6.84499	3.70131
6.82553	1.61939		6.84793	1.89507		6.8469	1.51464		6.85017	1.89915		6.85008	1.88832		6.84774	1.45277		6.84975	1.1215		6.84984	1.32505		6.84794	1.35197		6.85017	1.39767		6.85011	3.359		6.84985	3.46783		6.84995	3.33598		6.84996	3.46568		6.84995	3.70354
6.83056	1.62036		6.85294	1.89638		6.85197	1.51555		6.85522	1.90034		6.85518	1.88957		6.85265	1.4536		6.85466	1.12263		6.85473	1.32557		6.85285	1.35246		6.85505	1.39829		6.85513	3.36098		6.85486	3.46977		6.85495	3.33751		6.85496	3.46772		6.85497	3.70592
6.83553	1.62136		6.85798	1.89767		6.85702	1.51652		6.86029	1.90156		6.86026	1.89082		6.85759	1.45436		6.85959	1.12405		6.85965	1.32587		6.85776	1.35296		6.85993	1.39891		6.86021	3.36289		6.85993	3.47189		6.86	3.33918		6.86002	3.46987		6.86004	3.70829
6.84048	1.62235		6.86304	1.89889		6.862	1.51747		6.86534	1.90281		6.86529	1.89204		6.8626	1.45525		6.86457	1.12543		6.86462	1.32626		6.86271	1.35343		6.86485	1.3995		6.8653	3.36493		6.86502	3.4741		6.86505	3.34068		6.86508	3.47204		6.86512	3.71072
6.84543	1.6234		6.86806	1.90013		6.86694	1.51844		6.87033	1.90414		6.87028	1.89322		6.86767	1.45627		6.86959	1.12677		6.86965	1.32684		6.8677	1.35401		6.86981	1.40007		6.87034	3.36708		6.87006	3.4763		6.87006	3.34215		6.8701	3.47414		6.87014	3.71327
6.85041	1.62435		6.87303	1.90125		6.87188	1.51935		6.87525	1.90541		6.87524	1.89447		6.87273	1.45719		6.87465	1.12818		6.87472	1.32743		6.87275	1.35464		6.87483	1.40077		6.87531	3.36905		6.87504	3.47863		6.87504	3.34368		6.87506	3.47625		6.8751	3.71568
6.85544	1.6253		6.87795	1.90235		6.87685	1.52029		6.88015	1.90661		6.88023	1.89568		6.87776	1.45805		6.87971	1.12962		6.87978	1.32798		6.8778	1.35524		6.87987	1.40129		6.88026	3.37096		6.87999	3.4808		6.87999	3.34505		6.88	3.47848		6.88003	3.71794
6.86051	1.62635		6.88287	1.90347		6.88186	1.52121		6.88507	1.90777		6.88526	1.89697		6.88274	1.45896		6.88475	1.13088		6.88481	1.32856		6.88282	1.35575		6.8849	1.40182		6.88522	3.37301		6.88495	3.48271		6.88496	3.34644		6.88494	3.48065		6.88497	3.72029
6.86559	1.62733		6.88781	1.9046		6.88687	1.52221		6.89004	1.90892		6.89033	1.89831		6.88767	1.4598		6.88976	1.13233		6.8898	1.32897		6.88782	1.35629		6.88991	1.40247		6.89024	3.37501		6.88996	3.48481		6.88998	3.34785		6.88994	3.48282		6.88996	3.72271
6.87062	1.62837		6.8928	1.90569		6.89188	1.52323		6.89506	1.91021		6.89541	1.8995		6.8926	1.46066		6.89476	1.13379		6.89478	1.32943		6.89279	1.35687		6.8949	1.40307		6.8953	3.37696		6.89503	3.48705		6.89504	3.34934		6.89499	3.48511		6.895	3.72512
6.8756	1.6294		6.89782	1.90687		6.89688	1.52418		6.90011	1.91149		6.90044	1.90064		6.89759	1.46145		6.89975	1.13505		6.89976	1.32994		6.89777	1.35749		6.89989	1.40359		6.90038	3.37891		6.90012	3.48915		6.90012	3.35078		6.90008	3.48741		6.90007	3.7275
6.88055	1.63039		6.90284	1.90801		6.90187	1.52513		6.90514	1.91274		6.90539	1.90181		6.90265	1.46236		6.90474	1.13631		6.90473	1.33044		6.90275	1.35822		6.90488	1.40417		6.90543	3.38095		6.90519	3.49121		6.90518	3.35211		6.90515	3.48957		6.90513	3.73002
6.88552	1.63145		6.90784	1.90917		6.90685	1.52605		6.91013	1.91394		6.91029	1.90294		6.90775	1.46317		6.90973	1.13752		6.90972	1.33093		6.90774	1.3588		6.90989	1.40478		6.91042	3.38285		6.91018	3.49335		6.91018	3.35344		6.91016	3.49177		6.91013	3.73251
6.89051	1.6325		6.91281	1.91043		6.91185	1.52699		6.91508	1.91521		6.91518	1.90413		6.91284	1.46403		6.91471	1.13861		6.9147	1.33151		6.91274	1.35922		6.9149	1.40529		6.91535	3.38475		6.91511	3.49547		6.91512	3.35485		6.91511	3.49388		6.91507	3.7348
6.89551	1.63348		6.91777	1.91169		6.91687	1.52786		6.92002	1.91643		6.92013	1.90537		6.91786	1.46494		6.9197	1.13973		6.9197	1.3322		6.91775	1.35975		6.91992	1.40596		6.92024	3.38667		6.92001	3.49749		6.92002	3.35618		6.92001	3.49582		6.91998	3.73708
6.90051	1.63448		6.92274	1.91288		6.9219	1.5287		6.92499	1.91771		6.92513	1.90667		6.92282	1.46579		6.9247	1.1408		6.9247	1.33263		6.92276	1.36037		6.92495	1.40669		6.92514	3.38847		6.92491	3.49957		6.92493	3.35766		6.92493	3.49782		6.9249	3.73948
6.9055	1.63538		6.92774	1.91401		6.92692	1.5296		6.92999	1.91908		6.93018	1.90786		6.92775	1.46663		6.92969	1.1418		6.92971	1.33307		6.92778	1.3609		6.92998	1.40735		6.93009	3.39028		6.92987	3.50162		6.92989	3.35936		6.92989	3.49997		6.92986	3.74185
6.91049	1.6363		6.93277	1.91514		6.93194	1.5306		6.93502	1.92047		6.93525	1.90904		6.9327	1.46748		6.9347	1.14286		6.93473	1.33366		6.93281	1.36145		6.93501	1.40806		6.9351	3.39227		6.93487	3.50369		6.93489	3.3608		6.93489	3.50212		6.93489	3.7443
6.91548	1.63729		6.93781	1.9163		6.93696	1.53155		6.94008	1.92179		6.94032	1.91022		6.93771	1.46836		6.9397	1.14405		6.93976	1.33415		6.93784	1.36204		6.94006	1.40883		6.94014	3.39428		6.93991	3.50576		6.93992	3.36247		6.93993	3.50433		6.93994	3.74675
6.92048	1.63827		6.94286	1.9174		6.94199	1.53247		6.94515	1.92306		6.94536	1.91153		6.94277	1.46916		6.9447	1.1452		6.94477	1.33465		6.94287	1.3627		6.94508	1.4095		6.94517	3.39614		6.94494	3.50788		6.94495	3.36443		6.94496	3.50668		6.94498	3.74902
6.9255	1.63937		6.94792	1.91859		6.947	1.53348		6.95022	1.92437		6.95038	1.91284		6.94785	1.47012		6.94968	1.14624		6.94975	1.33525		6.94787	1.36334		6.95007	1.41007		6.95017	3.39803		6.94994	3.50982		6.94995	3.36623		6.94996	3.50901		6.94999	3.75131
6.93053	1.64047		6.95298	1.91988		6.95199	1.53457		6.95526	1.9257		6.9554	1.91404		6.95291	1.47098		6.95468	1.14734		6.95475	1.33583		6.95286	1.36397		6.95504	1.41067		6.95512	3.40006		6.9549	3.51181		6.95493	3.36805		6.95492	3.51127		6.95497	3.75381
6.93555	1.64148		6.95802	1.92105		6.95696	1.53561		6.9603	1.92699		6.96042	1.91525		6.9579	1.47175		6.9597	1.14856		6.95978	1.33637		6.95787	1.36459		6.96004	1.41124		6.96007	3.40199		6.95983	3.51401		6.95988	3.37011		6.95986	3.51352		6.95992	3.7563
6.94055	1.64245		6.96306	1.92219		6.9619	1.53659		6.96532	1.92829		6.96543	1.91641		6.96283	1.47259		6.96474	1.1496		6.96482	1.33708		6.9629	1.36507		6.96506	1.41184		6.96502	3.40389		6.96478	3.51615		6.96484	3.37188		6.9648	3.51579		6.96489	3.75866
6.94553	1.64347		6.96808	1.92337		6.96684	1.53747		6.97031	1.92959		6.97044	1.91767		6.96776	1.47351		6.96977	1.15071		6.96984	1.33769		6.96793	1.3657		6.97008	1.41241		6.97	3.4059		6.96975	3.51822		6.9698	3.37343		6.96976	3.51792		6.96986	3.76109
6.95052	1.64441		6.97306	1.92441		6.97178	1.53826		6.9753	1.9309		6.97543	1.91899		6.97273	1.4744		6.97478	1.15183		6.97483	1.33819		6.97293	1.36633		6.97508	1.41303		6.97502	3.40794		6.97475	3.5204		6.97479	3.37516		6.97476	3.51988		6.97486	3.76358
6.95552	1.64535		6.97801	1.92549		6.97676	1.53905		6.9803	1.93226		6.98042	1.92025		6.97777	1.47522		6.97977	1.15286		6.97982	1.33873		6.9779	1.36693		6.98006	1.41364		6.98007	3.40993		6.9798	3.52269		6.9798	3.37694		6.97978	3.52205		6.97988	3.76595
6.9605	1.64637		6.98296	1.92655		6.98177	1.53997		6.98532	1.93357		6.98541	1.9215		6.98286	1.4761		6.98473	1.1538		6.98478	1.33936		6.98285	1.36759		6.985	1.41427		6.98514	3.41203		6.98488	3.52491		6.98483	3.37869		6.98483	3.52436		6.9849	3.76823
6.96548	1.6474		6.98793	1.92767		6.98679	1.54094		6.99034	1.93478		6.99038	1.92275		6.98794	1.47697		6.98971	1.15465		6.98974	1.33988		6.98778	1.36826		6.98994	1.41497		6.99022	3.41423		6.98996	3.52716		6.98988	3.38054		6.98988	3.52668		6.98993	3.77077
6.97044	1.64837		6.99292	1.92877		6.9918	1.54183		6.99534	1.93607		6.99534	1.92401		6.99298	1.4779		6.99472	1.15543		6.99475	1.34034		6.99274	1.36898		6.9949	1.41562		6.9953	3.41638		6.99502	3.5296		6.99493	3.38245		6.99492	3.52911		6.99495	3.77341
6.97539	1.64931		6.99791	1.92994		6.99679	1.54285		7.00032	1.93732		7.00027	1.92528		6.99797	1.47882		6.99977	1.15628		6.9998	1.34099		6.99775	1.36964		6.99992	1.41633		7.00038	3.41856		7.00008	3.53201		6.99999	3.38424		6.99997	3.53164		6.99998	3.77594
6.98034	1.65033		7.00291	1.93126		7.00176	1.54378		7.00526	1.93855		7.00518	1.9265		7.00291	1.47971		7.00485	1.15731		7.00488	1.34171		7.00283	1.37039		7.00499	1.41703		7.00543	3.42077		7.00513	3.53433		7.00504	3.38583		7.00502	3.5341		7.00501	3.77848
6.98534	1.65129		7.00789	1.93246		7.00671	1.54478		7.0102	1.93981		7.01009	1.92774		7.00784	1.48046		7.00992	1.15828		7.00995	1.34231		7.00792	1.37112		7.01008	1.41773		7.01044	3.42281		7.01015	3.53654		7.01008	3.38753		7.01006	3.53644		7.01003	3.78098
6.99038	1.65231		7.01285	1.93355		7.01171	1.54585		7.01515	1.94106		7.01502	1.92908		7.0128	1.48119		7.01493	1.1592		7.01497	1.34292		7.01299	1.37171		7.01512	1.41843		7.0154	3.42467		7.01514	3.53858		7.01509	3.38905		7.01507	3.53871		7.01502	3.78325
6.99545	1.65352		7.01783	1.93473		7.01678	1.54695		7.02015	1.9424		7.02	1.93047		7.01777	1.48198		7.01988	1.16023		7.01993	1.34356		7.01799	1.3722		7.0201	1.41908		7.02036	3.42656		7.02013	3.54046		7.02011	3.39036		7.02008	3.54087		7.02001	3.78544
7.00051	1.65468		7.02286	1.93592		7.02192	1.54811		7.0252	1.94372		7.02503	1.93188		7.02277	1.48281		7.02481	1.16127		7.02486	1.3441		7.02293	1.37271		7.02503	1.41966		7.02534	3.42849		7.02513	3.54258		7.02515	3.3917		7.0251	3.54299		7.02503	3.78778
7.00553	1.65566		7.02793	1.93721		7.02704	1.54921		7.03027	1.94505		7.0301	1.93326		7.02777	1.48371		7.02974	1.16224		7.0298	1.34471		7.02787	1.37326		7.02996	1.42025		7.03033	3.43034		7.03013	3.54478		7.03018	3.39296		7.03014	3.54529		7.03005	3.79015
7.01051	1.6566		7.03301	1.93854		7.03211	1.55022		7.03532	1.94642		7.03517	1.93465		7.03276	1.48468		7.03471	1.16324		7.03478	1.34526		7.03284	1.37387		7.03494	1.4208		7.03532	3.43236		7.03512	3.54688		7.03519	3.39425		7.03515	3.54767		7.03507	3.79253
7.01545	1.65749		7.03808	1.93978		7.03711	1.5512		7.04033	1.94782		7.04021	1.93608		7.03774	1.48562		7.03971	1.16436		7.0398	1.34577		7.03785	1.37446		7.03997	1.42135		7.04027	3.43447		7.0401	3.549		7.04016	3.39565		7.04014	3.54994		7.04007	3.79508
7.02039	1.65838		7.0431	1.94092		7.04205	1.5521		7.04529	1.94921		7.04522	1.93746		7.0427	1.48653		7.04473	1.16545		7.04482	1.3463		7.04288	1.37501		7.04504	1.4219		7.0452	3.43642		7.04505	3.55117		7.04511	3.39709		7.0451	3.5522		7.04506	3.79758
7.02538	1.65939		7.04807	1.94209		7.04697	1.55294		7.05023	1.95047		7.05019	1.93888		7.04766	1.48738		7.04973	1.16661		7.04981	1.34684		7.04791	1.3756		7.0501	1.42251		7.05012	3.43828		7.04998	3.55326		7.05004	3.39857		7.05005	3.55446		7.05003	3.79995
7.03042	1.66042		7.053	1.94318		7.05192	1.55366		7.05519	1.95169		7.05518	1.94037		7.05264	1.48828		7.05467	1.16788		7.05474	1.3474		7.05289	1.37612		7.05511	1.42328		7.05507	3.44024		7.05491	3.55525		7.05498	3.39991		7.05501	3.55664		7.055	3.80227
7.03548	1.66151		7.05794	1.94435		7.0569	1.55436		7.06018	1.95288		7.06023	1.94181		7.05765	1.48905		7.05958	1.16914		7.05963	1.34801		7.0578	1.3766		7.06005	1.42409		7.06007	3.44215		7.05989	3.55724		7.05996	3.40133		7.06001	3.55877		7.06001	3.80475
7.04053	1.66255		7.0629	1.94544		7.06193	1.55516		7.0652	1.9541		7.06533	1.94322		7.06266	1.48993		7.0645	1.17041		7.06454	1.34858		7.06269	1.37711		7.06496	1.42475		7.06515	3.44407		7.06492	3.55935		7.06499	3.40304		7.06505	3.56105		7.06506	3.80725
7.04554	1.66366		7.06789	1.94658		7.06694	1.55614		7.07023	1.95534		7.07043	1.94474		7.06767	1.49082		7.06948	1.17173		7.06952	1.34914		7.06761	1.37765		7.06988	1.42534		7.07025	3.4461		7.06998	3.56153		7.07005	3.40465		7.07011	3.56337		7.07013	3.80971
7.05052	1.66486		7.07292	1.94778		7.07191	1.55714		7.07524	1.95663		7.07547	1.94635		7.07268	1.4917		7.07452	1.17313		7.07456	1.34968		7.07259	1.37833		7.07485	1.4259		7.07534	3.44827		7.07505	3.56377		7.07508	3.40639		7.07514	3.56569		7.07518	3.81226
7.05548	1.66596		7.07794	1.94896		7.07684	1.55814		7.08019	1.95793		7.08045	1.94777		7.0777	1.49261		7.07962	1.17445		7.07966	1.35033		7.07764	1.37898		7.07987	1.4265		7.08037	3.45034		7.08007	3.56616		7.08007	3.4083		7.08013	3.56806		7.08018	3.81478
7.06045	1.66704		7.08292	1.95021		7.08176	1.55915		7.08512	1.9593		7.08537	1.94916		7.08271	1.49361		7.08474	1.17588		7.08478	1.35104		7.08274	1.37967		7.08493	1.42714		7.08533	3.45239		7.08503	3.56851		7.085	3.41004		7.08505	3.57048		7.0851	3.81715
7.06547	1.66808		7.08787	1.95142		7.08671	1.56019		7.09004	1.96063		7.09028	1.95063		7.08771	1.49461		7.08979	1.17724		7.08983	1.35169		7.08783	1.38029		7.08997	1.42782		7.09025	3.45447		7.08996	3.57065		7.08991	3.41175		7.08996	3.57271		7.09	3.81932
7.07053	1.66903		7.09282	1.95269		7.09171	1.56123		7.095	1.96191		7.09521	1.95204		7.0927	1.49551		7.09477	1.17861		7.09481	1.35236		7.09285	1.38084		7.09496	1.42843		7.09518	3.45651		7.09491	3.57277		7.09485	3.41372		7.09491	3.57487		7.09491	3.82142
7.07561	1.6701		7.0978	1.95399		7.09676	1.56219		7.10001	1.96319		7.1002	1.95341		7.09769	1.49632		7.09972	1.17995		7.09975	1.35308		7.09781	1.38151		7.09991	1.4291		7.10015	3.45846		7.0999	3.57494		7.09984	3.4156		7.0999	3.57701		7.09988	3.82352
7.08064	1.67115		7.10282	1.95525		7.10184	1.56306		7.10508	1.96442		7.10525	1.95492		7.10268	1.49709		7.10467	1.18123		7.1047	1.35374		7.10274	1.38218		7.10486	1.42982		7.10516	3.46046		7.10492	3.57706		7.10489	3.41748		7.10494	3.57924		7.1049	3.82581
7.08561	1.67216		7.1079	1.95663		7.10691	1.56397		7.11017	1.9657		7.11031	1.95641		7.1077	1.49795		7.10967	1.18254		7.1097	1.35434		7.1077	1.38267		7.10983	1.43056		7.11019	3.46247		7.10996	3.57916		7.10996	3.41963		7.11001	3.58144		7.10996	3.82835
7.09053	1.67315		7.11298	1.95794		7.11195	1.56492		7.11522	1.96712		7.11534	1.95782		7.11275	1.49886		7.11472	1.18383		7.11475	1.35488		7.11273	1.3832		7.11487	1.4312		7.11522	3.46438		7.11499	3.58146		7.115	3.42174		7.11505	3.58378		7.115	3.83079
7.09546	1.67415		7.11801	1.9592		7.11696	1.56589		7.12019	1.9685		7.12033	1.95937		7.11783	1.49979		7.11979	1.18533		7.11983	1.35539		7.11782	1.38385		7.11995	1.43171		7.12021	3.46641		7.11997	3.58375		7.11999	3.42371		7.12002	3.58617		7.11998	3.83309
7.10043	1.67521		7.12298	1.96054		7.12197	1.56677		7.12513	1.96979		7.12528	1.9609		7.12289	1.50073		7.12484	1.18668		7.1249	1.35598		7.12293	1.38448		7.12506	1.43237		7.12517	3.46859		7.12492	3.58597		7.12493	3.42587		7.12494	3.58843		7.12491	3.83536
7.10547	1.67625		7.12792	1.96185		7.127	1.56767		7.13008	1.97113		7.13025	1.96233		7.1279	1.50161		7.12984	1.18786		7.1299	1.35653		7.12799	1.38516		7.13013	1.43305		7.13012	3.47066		7.12987	3.58821		7.12987	3.42801		7.12985	3.59082		7.12983	3.83767
7.11055	1.67738		7.13287	1.9631		7.13204	1.5686		7.13506	1.97239		7.13524	1.96376		7.13285	1.50248		7.13478	1.18918		7.13485	1.35712		7.13298	1.38579		7.13513	1.4337		7.1351	3.47276		7.13484	3.5904		7.13483	3.43025		7.13479	3.59324		7.13478	3.83988
7.11563	1.67845		7.13785	1.96441		7.13707	1.56963		7.14011	1.97363		7.14029	1.96525		7.13775	1.50322		7.13971	1.19044		7.13977	1.3577		7.13791	1.38635		7.14009	1.43453		7.14012	3.47487		7.13986	3.59262		7.13985	3.43245		7.1398	3.59551		7.13979	3.84224
7.12065	1.67943		7.14289	1.96571		7.14207	1.57066		7.14521	1.97484		7.14537	1.96672		7.14266	1.50403		7.14468	1.19168		7.14473	1.35836		7.14284	1.38698		7.14505	1.4353		7.14518	3.47689		7.14493	3.595		7.14492	3.43453		7.14488	3.5977		7.14487	3.84481
7.12563	1.68048		7.14797	1.967		7.14704	1.57136		7.15029	1.9761		7.15043	1.96814		7.14763	1.50489		7.1497	1.19291		7.14973	1.35899		7.1478	1.3877		7.15002	1.43601		7.15027	3.47881		7.15	3.59738		7.15002	3.43664		7.14998	3.60009		7.14998	3.84734
7.13057	1.6815		7.15305	1.96841		7.15197	1.5722		7.15533	1.97748		7.15544	1.96964		7.15268	1.50582		7.15474	1.19412		7.15476	1.35957		7.15279	1.38837		7.15501	1.43672		7.15531	3.48084		7.15504	3.59961		7.15505	3.43846		7.15503	3.60253		7.15504	3.84972
7.13553	1.68254		7.15808	1.96968		7.15688	1.57316		7.1603	1.97865		7.1604	1.97113		7.15777	1.50676		7.15978	1.19533		7.15979	1.36022		7.1578	1.38898		7.16001	1.43737		7.16028	3.48294		7.16002	3.60181		7.16002	3.44025		7.16001	3.6048		7.16003	3.85215
7.14051	1.68363		7.16305	1.97102		7.16179	1.57403		7.16524	1.97986		7.16533	1.97264		7.16285	1.50771		7.1648	1.19656		7.16481	1.36091		7.16282	1.38952		7.16501	1.43794		7.16522	3.48499		7.16496	3.604		7.16495	3.44223		7.16494	3.60715		7.16498	3.85454
7.14551	1.68471		7.168	1.9724		7.16674	1.57491		7.17019	1.98115		7.1703	1.97416		7.16788	1.50864		7.1698	1.1978		7.16983	1.3616		7.16784	1.39		7.17	1.43858		7.17016	3.48709		7.16991	3.6062		7.16989	3.44411		7.16988	3.60957		7.16991	3.85674
7.1505	1.68581		7.17296	1.97373		7.17171	1.57576		7.17518	1.98247		7.17531	1.97572		7.17285	1.5095		7.17479	1.19894		7.17485	1.36228		7.17286	1.39062		7.175	1.43918		7.17514	3.4893		7.17489	3.6084		7.17488	3.44607		7.17486	3.61192		7.17488	3.85912
7.15549	1.68686		7.17796	1.97509		7.1767	1.57661		7.18018	1.98378		7.18033	1.97722		7.17779	1.51045		7.1798	1.20014		7.17988	1.36299		7.17789	1.39128		7.18002	1.43988		7.18019	3.49141		7.17992	3.61068		7.17993	3.44822		7.17992	3.61429		7.17991	3.86155
7.16046	1.68788		7.18297	1.97642		7.1817	1.57752		7.1852	1.98511		7.18534	1.97874		7.18275	1.51128		7.18483	1.20152		7.18492	1.36365		7.18293	1.39207		7.18506	1.44067		7.18529	3.49355		7.185	3.61304		7.18504	3.45041		7.18502	3.61678		7.18499	3.86398
7.16542	1.68896		7.18798	1.97769		7.18671	1.57843		7.19022	1.98645		7.19033	1.98022		7.18778	1.51215		7.18986	1.20284		7.18995	1.3643		7.18798	1.39288		7.1901	1.44146		7.19039	3.49568		7.1901	3.61527		7.19014	3.45245		7.19013	3.61912		7.19009	3.86636
7.17039	1.69005		7.19297	1.97902		7.19173	1.57946		7.19523	1.98763		7.19529	1.98163		7.19286	1.51308		7.19489	1.204		7.19496	1.36495		7.19301	1.39359		7.19514	1.44209		7.19543	3.49774		7.19515	3.61747		7.19518	3.45434		7.19517	3.62141		7.19515	3.86881
7.17537	1.69118		7.19795	1.98028		7.19675	1.5806		7.20024	1.98894		7.20024	1.98313		7.19796	1.51399		7.19988	1.2052		7.19993	1.3655		7.19801	1.39421		7.20015	1.44264		7.2004	3.49968		7.20014	3.61974		7.20013	3.45623		7.20013	3.62368		7.20013	3.87117
7.18039	1.69236		7.20292	1.98155		7.20178	1.58171		7.20526	1.99035		7.20519	1.98463		7.20301	1.51475		7.20487	1.2064		7.2049	1.36611		7.20297	1.39482		7.20513	1.44328		7.20534	3.50157		7.20508	3.62194		7.20506	3.45809		7.20506	3.62595		7.20508	3.87344
7.1854	1.6936		7.20791	1.98293		7.2068	1.5827		7.21029	1.99178		7.21016	1.98612		7.20798	1.5156		7.20986	1.20752		7.2099	1.36676		7.20793	1.39551		7.21011	1.444		7.21028	3.50361		7.21003	3.62408		7.21	3.4599		7.21	3.62817		7.21003	3.87586
7.19042	1.69468		7.21293	1.9843		7.21181	1.58361		7.21532	1.99317		7.21515	1.98761		7.21286	1.51651		7.21489	1.20855		7.21492	1.36743		7.21293	1.39622		7.21512	1.44464		7.21525	3.50568		7.21501	3.62633		7.21498	3.46195		7.21499	3.63048		7.21501	3.87829
7.19544	1.69578		7.21797	1.98576		7.21681	1.58451		7.22033	1.99448		7.22015	1.98913		7.21772	1.51738		7.2199	1.20966		7.21995	1.36799		7.21797	1.3969		7.22013	1.44531		7.22023	3.50765		7.22001	3.62859		7.22	3.46395		7.22	3.633		7.22	3.88052
7.20047	1.69687		7.223	1.98721		7.22183	1.58542		7.22531	1.99573		7.22516	1.9906		7.22261	1.51821		7.22488	1.21077		7.22494	1.36864		7.22299	1.39752		7.22513	1.44607		7.22521	3.50956		7.22501	3.63076		7.22503	3.46571		7.22503	3.63534		7.22501	3.8827
7.20549	1.69797		7.228	1.98863		7.22686	1.58633		7.23029	1.99704		7.23019	1.99208		7.22757	1.51896		7.22983	1.21186		7.22989	1.36929		7.22798	1.39812		7.23009	1.44688		7.23017	3.51144		7.22998	3.63291		7.23005	3.46759		7.23005	3.63764		7.23001	3.88503
7.21048	1.69913		7.23299	1.98998		7.23192	1.58717		7.23527	1.99837		7.23522	1.99353		7.23259	1.51976		7.23473	1.21296		7.2348	1.36977		7.23292	1.39873		7.23502	1.44755		7.23512	3.51329		7.23494	3.63517		7.23506	3.4696		7.23505	3.63994		7.23502	3.88732
7.21546	1.70025		7.23797	1.99124		7.23697	1.588		7.24028	1.99963		7.24025	1.99505		7.23765	1.52053		7.23962	1.214		7.2397	1.37029		7.23783	1.39932		7.23994	1.4482		7.24008	3.51522		7.23988	3.63738		7.24005	3.47146		7.24005	3.64227		7.24002	3.88957
7.22043	1.70133		7.24295	1.99252		7.242	1.58893		7.24528	2.00097		7.24527	1.99655		7.24269	1.52149		7.24454	1.215		7.24461	1.37091		7.24272	1.39997		7.24486	1.44879		7.24507	3.51741		7.24485	3.63957		7.24504	3.47345		7.24504	3.64453		7.24502	3.89197
7.22539	1.7024		7.24792	1.99387		7.24699	1.58985		7.25025	2.0023		7.25029	1.99804		7.24768	1.52242		7.24953	1.21617		7.2496	1.37161		7.24766	1.40061		7.24983	1.44948		7.25009	3.51961		7.24984	3.64195		7.25004	3.47559		7.25005	3.64682		7.25004	3.89448
7.23037	1.70345		7.25288	1.99524		7.25194	1.59081		7.25518	2.00357		7.25529	1.99962		7.25265	1.52318		7.2546	1.21731		7.25465	1.37235		7.25265	1.40136		7.25486	1.45014		7.25514	3.52182		7.25487	3.64443		7.25504	3.47776		7.25505	3.64927		7.25505	3.89684
7.23538	1.70451		7.25783	1.99658		7.25687	1.59184		7.26008	2.00488		7.2603	2.00114		7.25761	1.52403		7.25968	1.21833		7.25972	1.37316		7.2577	1.40209		7.25992	1.45083		7.2602	3.52402		7.25991	3.64683		7.26002	3.4798		7.26005	3.65156		7.26005	3.89922
7.24044	1.70566		7.26278	1.99801		7.26182	1.59297		7.26497	2.0062		7.2653	2.0026		7.2626	1.52492		7.26473	1.21942		7.26477	1.37383		7.26275	1.40276		7.26496	1.45151		7.26524	3.5262		7.26495	3.64911		7.26498	3.4818		7.26503	3.65369		7.26502	3.90167
7.24552	1.7068		7.26774	1.99942		7.26681	1.59399		7.26991	2.00747		7.27033	2.00403		7.26759	1.52574		7.26973	1.22052		7.26975	1.37438		7.26778	1.40344		7.26997	1.45215		7.27027	3.52835		7.26999	3.65135		7.26994	3.48382		7.26999	3.65581		7.26998	3.90397
7.2506	1.70795		7.27274	2.00082		7.27185	1.59501		7.27492	2.00874		7.27537	2.00544		7.27261	1.52659		7.27466	1.22156		7.27469	1.37501		7.27276	1.4042		7.27492	1.45291		7.2753	3.53051		7.27503	3.65358		7.27492	3.48566		7.27497	3.658		7.27496	3.90622
7.25563	1.70899		7.27779	2.00213		7.27691	1.59603		7.27998	2.01008		7.2804	2.00688		7.27764	1.5275		7.27958	1.22256		7.27961	1.37569		7.2777	1.40496		7.27984	1.45367		7.28035	3.53269		7.28009	3.65591		7.27995	3.48774		7.27996	3.66018		7.27996	3.90859
7.26062	1.71011		7.28286	2.00347		7.28195	1.59702		7.28505	2.01144		7.28541	2.00828		7.28268	1.52831		7.28455	1.22353		7.28459	1.37629		7.28265	1.40564		7.28479	1.45443		7.28538	3.53476		7.28514	3.65835		7.28498	3.49007		7.28497	3.66254		7.28498	3.91107
7.26556	1.71123		7.28792	2.00483		7.28694	1.59795		7.29011	2.01281		7.29037	2.00972		7.28773	1.52919		7.28959	1.22455		7.28965	1.37695		7.28767	1.40635		7.28981	1.45515		7.29038	3.53682		7.29015	3.66074		7.29001	3.49217		7.28998	3.66504		7.29	3.91355
7.27049	1.71223		7.29295	2.00614		7.2919	1.59879		7.29513	2.01425		7.29529	2.01125		7.29278	1.53019		7.29469	1.2256		7.29476	1.37768		7.29275	1.40711		7.29491	1.45588		7.29534	3.53891		7.29512	3.66314		7.295	3.49426		7.29497	3.66737		7.29499	3.91611
7.27547	1.71334		7.29795	2.00757		7.29685	1.59967		7.30012	2.01563		7.30021	2.01265		7.29782	1.53106		7.29979	1.22666		7.29987	1.37833		7.29787	1.40778		7.30003	1.4567		7.30027	3.54084		7.30005	3.66555		7.29997	3.49654		7.29994	3.66962		7.29995	3.91865
7.2805	1.71451		7.3029	2.00896		7.30183	1.60049		7.30509	2.01691		7.30518	2.01405		7.30284	1.5319		7.30484	1.22766		7.30493	1.37901		7.30296	1.40846		7.30512	1.45749		7.30517	3.54265		7.30495	3.66776		7.30492	3.49873		7.3049	3.67209		7.3049	3.92095
7.28557	1.7155		7.30786	2.01032		7.30686	1.60135		7.31011	2.01821		7.31021	2.01562		7.30784	1.5328		7.30983	1.22858		7.30993	1.37973		7.30799	1.40928		7.31014	1.4581		7.31011	3.54462		7.30988	3.66976		7.30988	3.50071		7.30988	3.67446		7.30987	3.92328
7.29062	1.71654		7.31286	2.01169		7.31194	1.60237		7.3152	2.01953		7.3153	2.0172		7.3128	1.53362		7.31478	1.22948		7.31489	1.38044		7.31296	1.41005		7.3151	1.4588		7.31512	3.54672		7.31486	3.67187		7.31491	3.50285		7.31491	3.67676		7.3149	3.92574
7.29563	1.7176		7.31792	2.01314		7.31701	1.60344		7.32031	2.02082		7.32039	2.01881		7.31778	1.5343		7.31974	1.23044		7.31984	1.38109		7.31789	1.41073		7.32003	1.45952		7.32018	3.54879		7.31991	3.67427		7.31998	3.50509		7.31999	3.6792		7.31997	3.92822
7.3006	1.71862		7.323	2.01461		7.32204	1.60447		7.3254	2.02216		7.32545	2.02041		7.32278	1.53501		7.32473	1.23135		7.32482	1.38179		7.32284	1.41145		7.32499	1.46017		7.32524	3.55093		7.32497	3.67664		7.32504	3.50729		7.32507	3.68162		7.32504	3.93067
7.30555	1.71961		7.32806	2.01594		7.32701	1.60536		7.33041	2.02353		7.33045	2.02187		7.3278	1.53581		7.32978	1.23223		7.32985	1.38246		7.32784	1.41218		7.33	1.46099		7.33025	3.55319		7.32999	3.67898		7.33005	3.50954		7.33009	3.68393		7.33006	3.93321
7.31052	1.72079		7.33305	2.01727		7.33193	1.60619		7.33535	2.02502		7.33541	2.02336		7.33283	1.53669		7.33485	1.23322		7.3349	1.38305		7.33289	1.41292		7.33506	1.46177		7.3352	3.55527		7.33497	3.68143		7.33501	3.51199		7.33506	3.68628		7.33503	3.93576
7.31553	1.722		7.338	2.0186		7.33685	1.60701		7.34026	2.02635		7.34034	2.02485		7.33785	1.53764		7.33989	1.23413		7.33993	1.38377		7.33795	1.41356		7.34012	1.46247		7.34011	3.55723		7.3399	3.68373		7.33994	3.51419		7.33997	3.68866		7.33996	3.93811
7.32058	1.72309		7.34293	2.01988		7.34178	1.60785		7.34517	2.02754		7.34529	2.02642		7.34284	1.53854		7.34485	1.23506		7.34489	1.38452		7.34298	1.41424		7.34514	1.46324		7.34501	3.55929		7.34481	3.68594		7.34487	3.51632		7.34486	3.69092		7.34488	3.9404
7.32564	1.72408		7.34789	2.02104		7.34675	1.60875		7.35012	2.02878		7.35029	2.02794		7.3478	1.53939		7.34976	1.23605		7.34981	1.38523		7.34794	1.41493		7.3501	1.46406		7.34998	3.56132		7.34978	3.68822		7.34986	3.51864		7.34981	3.69312		7.34985	3.94278
7.33065	1.72507		7.3529	2.02232		7.35175	1.60971		7.35515	2.03003		7.35533	2.02949		7.35278	1.54015		7.35466	1.23696		7.35473	1.38592		7.35286	1.41553		7.35504	1.46476		7.35504	3.56333		7.35481	3.69059		7.35491	3.52101		7.35484	3.69546		7.35488	3.94519
7.33561	1.72608		7.35796	2.02373		7.35678	1.61065		7.36023	2.03135		7.36039	2.03105		7.35779	1.54094		7.35961	1.23774		7.35969	1.38655		7.35778	1.41623		7.35999	1.46541		7.36015	3.56552		7.35991	3.69301		7.36001	3.52334		7.35993	3.69787		7.35996	3.94775
7.3405	1.72705		7.36305	2.02504		7.36181	1.61154		7.3653	2.03264		7.36542	2.03262		7.36284	1.54169		7.36462	1.23866		7.36471	1.38714		7.36275	1.41695		7.36498	1.46615		7.36527	3.56783		7.36501	3.69537		7.36508	3.5257		7.36501	3.70028		7.36505	3.95045
7.34537	1.72815		7.3681	2.02635		7.36681	1.61247		7.37033	2.03392		7.37039	2.0342		7.3679	1.54239		7.3697	1.23961		7.36978	1.38781		7.36778	1.4177		7.37	1.46685		7.37033	3.5701		7.37006	3.69785		7.37009	3.52817		7.37005	3.70279		7.37008	3.95306
7.35029	1.72923		7.37309	2.02769		7.37179	1.61347		7.37531	2.03518		7.37532	2.0357		7.37295	1.54324		7.37478	1.24042		7.37484	1.38862		7.37284	1.41844		7.37504	1.46751		7.37533	3.57236		7.37507	3.70032		7.37505	3.53054		7.37503	3.70531		7.37505	3.95551
7.35527	1.73028		7.37805	2.02898		7.37676	1.61446		7.38025	2.03648		7.38023	2.03717		7.37794	1.54406		7.37984	1.24125		7.37988	1.38942		7.37789	1.41914		7.38006	1.46828		7.3803	3.5746		7.38005	3.70272		7.37998	3.53288		7.37997	3.7076		7.37998	3.95791
7.36031	1.73139		7.38299	2.03019		7.38175	1.61545		7.3852	2.03787		7.38517	2.03859		7.38287	1.5449		7.38484	1.24211		7.38488	1.39015		7.3829	1.41968		7.38505	1.46903		7.38527	3.57668		7.38502	3.70519		7.38493	3.53534		7.38492	3.70988		7.38492	3.96038
7.36537	1.73243		7.38795	2.03138		7.38675	1.61641		7.39019	2.03923		7.39016	2.04001		7.38776	1.54572		7.38982	1.24298		7.38986	1.39082		7.38789	1.42033		7.39002	1.46967		7.39028	3.57868		7.39003	3.70759		7.38992	3.53769		7.38992	3.71235		7.3899	3.96274
7.37042	1.73356		7.39297	2.03257		7.39178	1.61721		7.39523	2.04052		7.39519	2.04152		7.39268	1.5465		7.39479	1.24375		7.39486	1.39156		7.39286	1.42111		7.39499	1.47041		7.39533	3.58086		7.39508	3.70982		7.39497	3.53993		7.39498	3.71478		7.39494	3.96516
7.37543	1.73473		7.39803	2.03372		7.39683	1.618		7.40029	2.04183		7.40024	2.04309		7.39765	1.54724		7.39977	1.24447		7.39989	1.39227		7.39785	1.42187		7.39998	1.47123		7.40041	3.58303		7.40016	3.7121		7.40007	3.54232		7.40008	3.71721		7.40003	3.96772
7.3804	1.7359		7.40308	2.03484		7.40188	1.61894		7.40533	2.04314		7.40528	2.04474		7.40267	1.54802		7.40477	1.2452		7.40492	1.39305		7.40287	1.42254		7.40501	1.47192		7.40547	3.58509		7.40522	3.71441		7.40515	3.54499		7.40517	3.71972		7.40511	3.97022
7.38536	1.73701		7.40811	2.03601		7.40692	1.61982		7.41032	2.04451		7.41027	2.04633		7.40773	1.54885		7.40977	1.2459		7.40992	1.39379		7.40791	1.42318		7.41004	1.47266		7.41045	3.58724		7.41022	3.71658		7.41017	3.54754		7.41019	3.72222		7.41015	3.97264
7.39035	1.73803		7.41308	2.03726		7.41194	1.6207		7.41528	2.04587		7.41524	2.04797		7.41278	1.54963		7.41475	1.24663		7.4149	1.39446		7.41292	1.42386		7.41506	1.47349		7.41538	3.58939		7.41515	3.71865		7.41512	3.54987		7.41515	3.72449		7.41512	3.97505
7.39535	1.73905		7.41803	2.03858		7.41695	1.62159		7.42024	2.04723		7.42021	2.04951		7.41779	1.55049		7.41972	1.24721		7.41986	1.39511		7.41792	1.42448		7.42008	1.47431		7.42029	3.59143		7.42006	3.72087		7.42005	3.55235		7.42008	3.72684		7.42008	3.97756
7.40037	1.74008		7.42299	2.03995		7.42194	1.62259		7.42522	2.04857		7.42518	2.05098		7.42275	1.55146		7.42469	1.24783		7.42482	1.39568		7.4229	1.42517		7.4251	1.47498		7.42523	3.59352		7.42499	3.72316		7.42501	3.55481		7.42504	3.7293		7.42505	3.97995
7.40541	1.74104		7.42798	2.04126		7.42692	1.62356		7.43022	2.04982		7.43017	2.05243		7.4277	1.55236		7.42967	1.24859		7.42978	1.39619		7.42787	1.42577		7.43011	1.47567		7.43023	3.59573		7.42997	3.7254		7.43002	3.55718		7.43004	3.73165		7.43007	3.9823
7.41045	1.74204		7.43297	2.04247		7.43191	1.62451		7.43523	2.05103		7.43518	2.05398		7.43267	1.55323		7.43466	1.24937		7.43475	1.39678		7.43283	1.42642		7.4351	1.47639		7.43528	3.59786		7.43501	3.72781		7.43507	3.55969		7.43508	3.73403		7.43513	3.98481
7.41548	1.74311		7.43796	2.04365		7.43692	1.62547		7.44024	2.05233		7.44021	2.05549		7.43769	1.55418		7.43968	1.25002		7.43974	1.39764		7.43778	1.4271		7.44008	1.47713		7.44034	3.59994		7.44007	3.73021		7.44013	3.56221		7.44013	3.73642		7.44018	3.98723
7.42051	1.74416		7.44295	2.04478		7.44194	1.62644		7.44523	2.05362		7.44526	2.05703		7.44274	1.55494		7.44469	1.25073		7.44473	1.39836		7.44274	1.42779		7.44504	1.47788		7.44537	3.60209		7.44511	3.73255		7.44515	3.56454		7.44514	3.73877		7.44518	3.98962
7.42555	1.74527		7.44793	2.04591		7.44695	1.62735		7.45021	2.05493		7.4503	2.05857		7.4478	1.55571		7.4497	1.25148		7.44971	1.39906		7.4477	1.42842		7.44997	1.4785		7.45035	3.60435		7.45009	3.73491		7.45012	3.56692		7.45011	3.7411		7.45013	3.99199
7.43059	1.74644		7.4529	2.04708		7.45196	1.62826		7.45517	2.0563		7.45534	2.0601		7.45282	1.55661		7.45471	1.25219		7.45469	1.39978		7.45267	1.42897		7.45489	1.47911		7.4553	3.60653		7.45505	3.73742		7.45506	3.56943		7.45505	3.74346		7.45505	3.99434
7.4356	1.7476		7.45786	2.04836		7.45695	1.62918		7.46013	2.05763		7.46037	2.06171		7.45778	1.55744		7.45972	1.25294		7.4597	1.40053		7.45767	1.42966		7.45984	1.47982		7.46025	3.60875		7.46	3.73984		7.46002	3.57189		7.46	3.74593		7.45999	3.99671
7.44058	1.74867		7.46285	2.04963		7.46191	1.63003		7.46511	2.05893		7.46539	2.06331		7.46271	1.55813		7.46475	1.25362		7.46472	1.40127		7.4627	1.43033		7.46483	1.48061		7.46522	3.61109		7.46498	3.74219		7.465	3.57432		7.465	3.7483		7.46497	3.99923
7.44555	1.74965		7.46785	2.05084		7.46686	1.63092		7.4701	2.06023		7.47039	2.06496		7.46766	1.55894		7.46977	1.25418		7.46975	1.40203		7.46774	1.43096		7.46986	1.48124		7.47021	3.61337		7.46999	3.74459		7.47002	3.57699		7.47002	3.7507		7.47	4.00182
7.45053	1.75064		7.47286	2.05207		7.47184	1.63176		7.4751	2.06162		7.47538	2.06647		7.47266	1.55979		7.47479	1.25477		7.47478	1.4028		7.4728	1.4316		7.47491	1.48199		7.47519	3.61553		7.47499	3.74681		7.47505	3.57958		7.47504	3.75319		7.47503	4.00418
7.45551	1.75164		7.47788	2.05337		7.47685	1.63262		7.48011	2.06285		7.48039	2.06793		7.47772	1.56062		7.47978	1.25547		7.47978	1.40347		7.47785	1.43231		7.47995	1.48295		7.48017	3.61774		7.47997	3.74899		7.48005	3.5819		7.48005	3.75553		7.48005	4.00656
7.4605	1.75262		7.4829	2.0546		7.48189	1.63356		7.48514	2.06399		7.48539	2.06943		7.48281	1.56158		7.48477	1.2561		7.48477	1.40423		7.48288	1.43298		7.48498	1.48389		7.48513	3.61992		7.48492	3.7512		7.48502	3.58438		7.48502	3.75775		7.48504	4.00898
7.46549	1.7537		7.48792	2.05584		7.48695	1.6345		7.49017	2.0654		7.49036	2.07095		7.4879	1.5625		7.48975	1.25654		7.48976	1.40498		7.4879	1.43367		7.49001	1.48472		7.49009	3.62213		7.48987	3.75358		7.48995	3.58694		7.48996	3.76014		7.48999	4.01138
7.47047	1.7547		7.49295	2.05708		7.49199	1.63555		7.4952	2.06682		7.49531	2.07244		7.49291	1.56325		7.49476	1.2571		7.49478	1.40561		7.49291	1.43441		7.49502	1.48544		7.49505	3.6245		7.49482	3.75599		7.49488	3.58946		7.49489	3.76268		7.49492	4.01374
7.47544	1.7557		7.49795	2.05822		7.49697	1.63652		7.50022	2.06823		7.50024	2.07394		7.49784	1.56397		7.49981	1.2577		7.49984	1.40628		7.49795	1.435		7.50006	1.48618		7.50004	3.62694		7.4998	3.75836		7.49982	3.59202		7.49983	3.76514		7.49986	4.01625
7.48043	1.75677		7.50294	2.05946		7.50192	1.63745		7.50522	2.06968		7.50516	2.07549		7.50275	1.56473		7.50487	1.2583		7.50491	1.40719		7.50302	1.43562		7.50513	1.48687		7.50507	3.62943		7.50483	3.76086		7.5048	3.59478		7.50482	3.7676		7.50482	4.01876
7.48547	1.75783		7.50791	2.06072		7.50685	1.63822		7.5102	2.07093		7.51009	2.07695		7.50769	1.56545		7.50992	1.25898		7.50997	1.40802		7.50809	1.43629		7.5102	1.48767		7.51012	3.63185		7.50988	3.76344		7.50982	3.5975		7.50983	3.77012		7.5098	4.02117
7.49056	1.75893		7.51287	2.06179		7.5118	1.63912		7.51518	2.07213		7.51507	2.07842		7.51267	1.56622		7.51492	1.25958		7.51498	1.40874		7.51313	1.43704		7.51524	1.48845		7.51517	3.63425		7.51491	3.76587		7.51484	3.60001		7.51485	3.77252		7.51479	4.02362
7.49566	1.76008		7.51784	2.06291		7.51679	1.64007		7.52016	2.07336		7.52011	2.07995		7.51769	1.56717		7.51987	1.26001		7.51994	1.40954		7.51812	1.43773		7.52023	1.48908		7.5202	3.63649		7.51994	3.76825		7.51988	3.60257		7.51987	3.77482		7.5198	4.02616
7.50075	1.76115		7.52284	2.06421		7.52182	1.64096		7.52517	2.07457		7.5252	2.08154		7.52273	1.56809		7.52477	1.26046		7.52484	1.4102		7.52305	1.43834		7.52515	1.48971		7.52523	3.63862		7.52496	3.77059		7.52493	3.60512		7.5249	3.77723		7.52484	4.02878
7.50576	1.76225		7.52788	2.06555		7.52686	1.64173		7.5302	2.0759		7.53032	2.08306		7.52776	1.569		7.52968	1.26105		7.52975	1.41075		7.52794	1.43896		7.53004	1.4904		7.53025	3.64096		7.52997	3.77288		7.52998	3.60768		7.52993	3.7797		7.5299	4.03133
7.5107	1.7633		7.53296	2.06671		7.53187	1.64251		7.53523	2.07731		7.5354	2.08457		7.53279	1.56992		7.53464	1.26152		7.5347	1.41145		7.53284	1.43955		7.53495	1.49114		7.53525	3.64341		7.53499	3.77537		7.53502	3.61042		7.53496	3.78213		7.53497	4.03399
7.5156	1.76429		7.53801	2.06797		7.53683	1.64346		7.54025	2.07861		7.54043	2.08614		7.53782	1.57085		7.53967	1.26203		7.53972	1.4122		7.53779	1.44023		7.53993	1.4919		7.54024	3.64575		7.53999	3.77793		7.54004	3.61317		7.53999	3.78465		7.54002	4.03667
7.52051	1.7652		7.54304	2.06925		7.54177	1.64434		7.54523	2.07989		7.5454	2.0877		7.54284	1.57168		7.54474	1.26259		7.54479	1.41291		7.54281	1.44083		7.54498	1.49264		7.54521	3.6481		7.54498	3.78039		7.54504	3.61584		7.54502	3.78722		7.54505	4.03924
7.52544	1.76611		7.54801	2.07034		7.54672	1.64529		7.55018	2.08118		7.55034	2.08932		7.54786	1.57257		7.54981	1.26306		7.54985	1.41366		7.54786	1.4414		7.55004	1.49346		7.55017	3.65046		7.54994	3.78272		7.55002	3.61839		7.55003	3.78977		7.55006	4.04184
7.53043	1.7671		7.55295	2.07145		7.55171	1.64627		7.55513	2.08231		7.5553	2.09083		7.55288	1.57359		7.55484	1.26349		7.55485	1.4145		7.5529	1.442		7.55507	1.49426		7.55513	3.65266		7.5549	3.78501		7.55499	3.62098		7.55502	3.79229		7.55506	4.04436
7.53544	1.7681		7.5579	2.07271		7.55676	1.64731		7.56012	2.08349		7.56028	2.0922		7.55789	1.57443		7.55981	1.2641		7.5598	1.41516		7.55789	1.44263		7.56005	1.495		7.56012	3.65474		7.55988	3.78738		7.55998	3.62361		7.56003	3.79484		7.56006	4.04672
7.54044	1.76925		7.56289	2.0739		7.56185	1.6483		7.56517	2.08476		7.5653	2.09363		7.56287	1.57524		7.56476	1.26474		7.56472	1.41586		7.56284	1.44326		7.56499	1.4957		7.56516	3.65706		7.5649	3.78962		7.565	3.62608		7.56505	3.79724		7.5651	4.04911
7.54539	1.77041		7.56794	2.07502		7.56692	1.6492		7.57026	2.08597		7.57034	2.09514		7.56785	1.57607		7.56971	1.26519		7.56967	1.41665		7.56779	1.44389		7.56995	1.49641		7.57023	3.6595		7.56996	3.792		7.57005	3.62862		7.57011	3.79956		7.57016	4.05168
7.55032	1.77143		7.57302	2.07622		7.57192	1.65008		7.57533	2.08731		7.57534	2.09668		7.57284	1.5769		7.57469	1.2658		7.57468	1.41743		7.57277	1.44464		7.57494	1.49715		7.5753	3.66194		7.57502	3.79461		7.5751	3.63122		7.57515	3.802		7.5752	4.05419
7.55526	1.77246		7.57807	2.07742		7.57688	1.65092		7.58035	2.08862		7.58028	2.09812		7.57784	1.5777		7.57972	1.26638		7.57975	1.41818		7.57781	1.44535		7.57998	1.4979		7.58033	3.66439		7.58006	3.79709		7.58012	3.63379		7.58014	3.80444		7.58018	4.05651
7.56024	1.77351		7.58308	2.07856		7.58182	1.65183		7.5853	2.0898		7.5852	2.09947		7.58283	1.5786		7.58478	1.26675		7.58484	1.41902		7.58289	1.44598		7.58505	1.49866		7.58531	3.66682		7.58506	3.79938		7.58508	3.63628		7.58508	3.80674		7.58509	4.05882
7.56528	1.77444		7.58804	2.0797		7.58678	1.65273		7.59024	2.09093		7.59013	2.10089		7.58781	1.57945		7.58982	1.26718		7.5899	1.4198		7.58796	1.44664		7.59011	1.49945		7.59026	3.66903		7.59002	3.80169		7.59	3.63879		7.58999	3.80906		7.58998	4.06118
7.57038	1.77549		7.59299	2.08091		7.5918	1.6537		7.59519	2.09208		7.59509	2.10231		7.59276	1.58024		7.5948	1.26778		7.59487	1.42044		7.59299	1.44731		7.59511	1.50019		7.5952	3.67117		7.59496	3.80398		7.59493	3.64141		7.5949	3.81144		7.59488	4.06346
7.57548	1.77665		7.59796	2.08218		7.59688	1.65466		7.60019	2.09325		7.60011	2.10364		7.59769	1.58103		7.59973	1.26817		7.59978	1.42122		7.59794	1.448		7.60005	1.50099		7.60018	3.67345		7.59994	3.80615		7.5999	3.64385		7.59987	3.81374		7.59984	4.06586
7.58053	1.77775		7.60296	2.08335		7.602	1.65564		7.60523	2.09447		7.60517	2.10505		7.60261	1.58186		7.60465	1.26854		7.60466	1.42201		7.60285	1.44867		7.60495	1.50176		7.60522	3.67572		7.60497	3.80858		7.60495	3.64633		7.60491	3.816		7.60488	4.06849
7.58552	1.77882		7.608	2.08459		7.60709	1.65663		7.6103	2.09576		7.61021	2.10649		7.60756	1.58271		7.6096	1.26911		7.60959	1.42265		7.60776	1.44926		7.60985	1.50244		7.61029	3.67809		7.61005	3.81116		7.61004	3.64904		7.61001	3.8185		7.60998	4.07117
7.59048	1.77989		7.61305	2.08585		7.61209	1.6577		7.61534	2.09693		7.61522	2.108		7.61258	1.58362		7.6146	1.2696		7.61457	1.42338		7.6127	1.44985		7.61481	1.50315		7.61536	3.68062		7.61513	3.81372		7.61513	3.65169		7.61511	3.8211		7.6151	4.07392
7.59544	1.78102		7.61807	2.08706		7.61703	1.65877		7.62032	2.09822		7.62018	2.10952		7.61764	1.58455		7.61966	1.27007		7.61962	1.4243		7.6177	1.45056		7.61982	1.504		7.62039	3.68319		7.62015	3.81617		7.62017	3.65445		7.62016	3.82359		7.62017	4.07666
7.60043	1.78214		7.62303	2.08827		7.62195	1.65968		7.62523	2.09946		7.62514	2.11101		7.62271	1.58549		7.62474	1.27063		7.6247	1.42516		7.62275	1.45125		7.62487	1.50482		7.62538	3.68565		7.62513	3.81868		7.62514	3.65729		7.62513	3.82602		7.62517	4.07939
7.60548	1.7832		7.62794	2.08948		7.6269	1.66054		7.63012	2.10063		7.63012	2.11241		7.62775	1.58636		7.62979	1.27106		7.62976	1.4259		7.62781	1.45201		7.62992	1.50542		7.63035	3.6881		7.63007	3.82119		7.63008	3.65996		7.63006	3.82844		7.63012	4.08199
7.61057	1.78416		7.63285	2.09061		7.63188	1.66142		7.63503	2.1018		7.63516	2.1138		7.63273	1.58731		7.6348	1.27142		7.63479	1.42672		7.63284	1.45269		7.63495	1.50616		7.63533	3.69063		7.63503	3.82359		7.63502	3.66254		7.635	3.83078		7.63507	4.08464
7.61563	1.78509		7.63778	2.09184		7.6369	1.66233		7.64	2.10304		7.64026	2.1153		7.63766	1.58814		7.63977	1.27189		7.63977	1.42749		7.63784	1.45328		7.63995	1.50701		7.64034	3.69296		7.64004	3.82599		7.63999	3.66524		7.63997	3.83311		7.64003	4.0873
7.62065	1.78604		7.64277	2.09307		7.64192	1.66328		7.64502	2.1043		7.64537	2.11685		7.64258	1.58904		7.64474	1.27235		7.64475	1.42827		7.6428	1.45399		7.64494	1.50785		7.64538	3.6952		7.64509	3.82838		7.64501	3.66789		7.64499	3.83562		7.64504	4.08985
7.62561	1.78699		7.64779	2.09424		7.64692	1.66434		7.65007	2.1056		7.65044	2.11837		7.64755	1.59		7.6497	1.27262		7.64973	1.42923		7.64777	1.45478		7.64994	1.50869		7.65042	3.69757		7.65016	3.83074		7.65005	3.67045		7.65004	3.83806		7.65006	4.0924
7.63056	1.78807		7.65283	2.09542		7.6519	1.66532		7.65511	2.10707		7.65545	2.11979		7.6526	1.59102		7.65468	1.27305		7.65472	1.43015		7.65274	1.45557		7.65493	1.50956		7.65542	3.69997		7.65518	3.83315		7.65509	3.67305		7.65508	3.84038		7.65507	4.0951
7.63551	1.78911		7.65784	2.09664		7.65687	1.66632		7.66012	2.10847		7.6604	2.12121		7.65768	1.59203		7.65965	1.27357		7.65972	1.43083		7.65773	1.45625		7.65991	1.51023		7.66036	3.70226		7.66014	3.83565		7.66007	3.67575		7.66007	3.84273		7.66005	4.09776
7.6405	1.79021		7.66281	2.0979		7.66185	1.66717		7.66508	2.10983		7.66533	2.12262		7.66276	1.59306		7.66462	1.27396		7.66472	1.43169		7.66273	1.45694		7.6649	1.5109		7.66526	3.70458		7.66503	3.83805		7.66501	3.6783		7.66501	3.84513		7.66498	4.1003
7.6455	1.79126		7.66776	2.09911		7.66684	1.66808		7.67003	2.1111		7.67027	2.124		7.66779	1.59402		7.66958	1.27433		7.6697	1.43258		7.66774	1.45769		7.66991	1.5118		7.67013	3.70698		7.66991	3.84029		7.66992	3.68079		7.66992	3.84745		7.66989	4.10303
7.6505	1.79223		7.67272	2.10037		7.67183	1.66918		7.67499	2.1124		7.67524	2.12542		7.67276	1.59488		7.67456	1.27476		7.67466	1.43337		7.67274	1.45846		7.67493	1.51264		7.67503	3.70929		7.67481	3.84273		7.67484	3.68347		7.67485	3.84981		7.67482	4.10578
7.6555	1.79318		7.67771	2.10163		7.67682	1.67016		7.67997	2.11369		7.68023	2.12672		7.67771	1.59581		7.67956	1.27516		7.67963	1.43423		7.67774	1.45913		7.67994	1.51349		7.67999	3.7116		7.67976	3.8452		7.67981	3.68617		7.67982	3.85231		7.6798	4.10846
7.66048	1.79417		7.68271	2.1029		7.68181	1.67116		7.68498	2.11491		7.68521	2.12803		7.68266	1.59672		7.68458	1.27562		7.68462	1.43513		7.68274	1.45979		7.68496	1.51434		7.68501	3.71401		7.68475	3.84745		7.68482	3.68881		7.68484	3.85474		7.68483	4.11122
7.66548	1.7952		7.68775	2.10422		7.6868	1.67214		7.69001	2.11631		7.6902	2.12944		7.68765	1.59749		7.68962	1.27622		7.68964	1.43593		7.68775	1.46047		7.68997	1.51516		7.69006	3.71637		7.68977	3.84975		7.68985	3.69156		7.68988	3.85699		7.68988	4.11409
7.67049	1.79632		7.69279	2.10548		7.6918	1.67314		7.69505	2.11778		7.6952	2.13088		7.6927	1.59835		7.69464	1.27664		7.69466	1.43681		7.69275	1.46123		7.69496	1.51588		7.69511	3.71867		7.6948	3.85222		7.69487	3.69434		7.6949	3.85936		7.69492	4.11685
7.67551	1.79751		7.69785	2.10672		7.69681	1.67417		7.70011	2.11921		7.70021	2.13236		7.6978	1.59928		7.69964	1.27697		7.69966	1.43777		7.69772	1.462		7.69992	1.51655		7.70011	3.72105		7.69981	3.85471		7.69985	3.69695		7.69989	3.86182		7.69993	4.1196
7.68054	1.79859		7.7029	2.10801		7.70181	1.67522		7.70515	2.12073		7.70524	2.13385		7.70287	1.60021		7.70467	1.27745		7.70467	1.43858		7.7027	1.46261		7.70488	1.51728		7.70509	3.72347		7.7048	3.85726		7.70482	3.69953		7.70485	3.86423		7.70491	4.1225
7.68555	1.79959		7.70793	2.10933		7.7068	1.67633		7.71019	2.12223		7.71029	2.1354		7.70789	1.60109		7.70972	1.27793		7.70971	1.43935		7.70771	1.46324		7.70987	1.51801		7.71006	3.72593		7.70979	3.85982		7.70979	3.70217		7.70982	3.86673		7.70988	4.1254
7.69055	1.80073		7.71297	2.11049		7.71177	1.67737		7.71523	2.12361		7.71533	2.13686		7.71285	1.60202		7.71478	1.27819		7.71476	1.4402		7.71276	1.464		7.7149	1.51882		7.71505	3.72846		7.71479	3.86233		7.71479	3.70476		7.71481	3.86929		7.71486	4.12823
7.69554	1.80203		7.718	2.11183		7.71672	1.67843		7.72026	2.12497		7.72035	2.13818		7.71778	1.60282		7.71982	1.27857		7.71982	1.44098		7.71781	1.46481		7.71992	1.51976		7.72007	3.73108		7.71981	3.86476		7.71981	3.70733		7.71982	3.87179		7.71986	4.13107
7.70055	1.80307		7.72301	2.11318		7.72168	1.67942		7.72526	2.1264		7.72535	2.13959		7.72273	1.60363		7.72483	1.27898		7.72487	1.44176		7.72286	1.46551		7.72494	1.52069		7.7251	3.73355		7.72485	3.86727		7.72484	3.71004		7.72484	3.87423		7.72487	4.13388
7.70557	1.80406		7.72799	2.11442		7.72667	1.68042		7.73027	2.12776		7.73033	2.14101		7.72773	1.60455		7.72981	1.27926		7.72989	1.44266		7.72787	1.46613		7.72995	1.52149		7.73015	3.73591		7.7299	3.86984		7.72989	3.71276		7.72988	3.87676		7.7299	4.13655
7.71058	1.80505		7.73297	2.11573		7.73171	1.68145		7.73528	2.12912		7.73533	2.1423		7.73277	1.60542		7.73476	1.27964		7.73486	1.44359		7.73285	1.46683		7.73493	1.52226		7.7352	3.73833		7.73496	3.87229		7.73495	3.71544		7.73493	3.87924		7.73493	4.13932
7.71557	1.80609		7.73795	2.11696		7.73676	1.6825		7.74026	2.13052		7.74033	2.14367		7.73781	1.60618		7.73971	1.28009		7.73982	1.44443		7.73781	1.4675		7.73991	1.52303		7.74025	3.74071		7.74	3.8748		7.74	3.71821		7.73998	3.88177		7.73996	4.14219
7.72052	1.80718		7.74293	2.11814		7.74179	1.68355		7.74522	2.13187		7.74532	2.14519		7.74283	1.6071		7.7447	1.28047		7.74481	1.44521		7.74279	1.46819		7.74492	1.52376		7.74528	3.74308		7.74504	3.87742		7.74506	3.72109		7.74503	3.88436		7.74498	4.14517
7.72546	1.80822		7.7479	2.11939		7.74679	1.68461		7.75017	2.13315		7.75029	2.14669		7.7478	1.60808		7.74975	1.28085		7.74984	1.44609		7.74781	1.4689		7.74996	1.52457		7.75031	3.7455		7.75007	3.88004		7.75011	3.72388		7.75007	3.88699		7.75001	4.14813
7.73039	1.80921		7.75288	2.12073		7.75176	1.68575		7.75511	2.13457		7.75523	2.14816		7.75276	1.60902		7.75482	1.28127		7.7549	1.44678		7.75288	1.4696		7.75504	1.52545		7.75535	3.74808		7.7551	3.88264		7.75515	3.7266		7.75511	3.88956		7.75503	4.15111
7.73536	1.81018		7.75786	2.1221		7.75671	1.68678		7.76006	2.13601		7.76016	2.14948		7.75773	1.60997		7.75987	1.28162		7.75995	1.44763		7.75795	1.47031		7.7601	1.52631		7.76037	3.75066		7.76013	3.88529		7.76014	3.72928		7.76011	3.89199		7.76005	4.15402
7.74038	1.81123		7.76283	2.12343		7.7617	1.68782		7.76505	2.13741		7.7651	2.1507		7.76273	1.61085		7.76488	1.28178		7.76496	1.44851		7.763	1.47106		7.76513	1.52708		7.76535	3.75306		7.76512	3.88783		7.76509	3.73173		7.76507	3.89434		7.76504	4.15683
7.74545	1.81236		7.76783	2.12475		7.76675	1.68887		7.77009	2.13881		7.77009	2.15198		7.76775	1.61181		7.76981	1.28207		7.76991	1.44932		7.76798	1.47174		7.77009	1.52779		7.77032	3.75549		7.7701	3.89018		7.77005	3.73405		7.77003	3.89655		7.77003	4.15949
7.75051	1.81353		7.77288	2.1261		7.77186	1.68992		7.77518	2.1403		7.77514	2.15343		7.77276	1.61268		7.77472	1.28235		7.77484	1.45001		7.7729	1.47247		7.77502	1.52843		7.77532	3.75782		7.7751	3.8925		7.77503	3.73658		7.77501	3.89876		7.77503	4.1623
7.75554	1.81467		7.77797	2.12752		7.77698	1.69106		7.78029	2.14187		7.78022	2.15496		7.77774	1.61358		7.77966	1.28251		7.77976	1.45088		7.77782	1.47322		7.77995	1.52917		7.78031	3.76016		7.78009	3.89491		7.78002	3.73936		7.78001	3.90119		7.78003	4.16521
7.76051	1.81575		7.78307	2.12887		7.78205	1.69215		7.78539	2.14342		7.78529	2.15654		7.78271	1.61439		7.78465	1.28276		7.78473	1.45173		7.78277	1.47392		7.78491	1.53001		7.78529	3.76261		7.78507	3.89735		7.78501	3.74207		7.785	3.90377		7.78503	4.16808
7.76542	1.81674		7.78816	2.13027		7.78706	1.69328		7.79043	2.1449		7.79032	2.158		7.78766	1.61517		7.78967	1.28306		7.78973	1.4526		7.78776	1.47458		7.78993	1.53085		7.79025	3.76506		7.79002	3.89982		7.78998	3.74482		7.79	3.90627		7.79002	4.17104
7.77034	1.81769		7.79318	2.13154		7.79201	1.69439		7.79539	2.14632		7.7953	2.1594		7.79261	1.61615		7.79472	1.28333		7.79475	1.45349		7.7928	1.47523		7.79498	1.53167		7.79519	3.76736		7.79496	3.90241		7.79494	3.74746		7.79498	3.90873		7.79501	4.1741
7.7753	1.8187		7.79813	2.1329		7.79694	1.69538		7.80031	2.1477		7.80024	2.16083		7.7976	1.61715		7.79973	1.28365		7.79975	1.45431		7.79784	1.47598		7.80003	1.53247		7.80012	3.7697		7.79989	3.90492		7.79989	3.75008		7.79994	3.91131		7.79999	4.17705
7.78033	1.81985		7.80304	2.13426		7.80189	1.69643		7.80523	2.14907		7.8052	2.16217		7.80261	1.61817		7.80468	1.28398		7.8047	1.4551		7.80284	1.47669		7.80503	1.53335		7.80508	3.77222		7.80483	3.90728		7.80486	3.7526		7.80491	3.91377		7.80497	4.17999
7.7854	1.82108		7.80794	2.13551		7.80688	1.69757		7.81017	2.15051		7.8102	2.16353		7.80763	1.61914		7.8096	1.28418		7.80962	1.45589		7.80779	1.47731		7.80997	1.53419		7.81009	3.77471		7.80983	3.90979		7.80986	3.75519		7.8099	3.9162		7.80998	4.18304
7.79047	1.8223		7.81287	2.13676		7.81192	1.69859		7.81515	2.15195		7.81527	2.16487		7.81265	1.62007		7.81453	1.28438		7.81457	1.45666		7.81271	1.47796		7.81489	1.53501		7.81515	3.77716		7.81488	3.9124		7.8149	3.75794		7.81495	3.91882		7.81502	4.18593
7.79551	1.82355		7.81784	2.13804		7.81694	1.69966		7.82016	2.15343		7.82035	2.16634		7.81768	1.62088		7.81952	1.28481		7.81956	1.45743		7.81766	1.47863		7.81983	1.53587		7.82025	3.77981		7.81998	3.91482		7.81998	3.76063		7.82003	3.92155		7.82008	4.18895
7.8005	1.8247		7.82285	2.1394		7.82191	1.70078		7.82517	2.15488		7.82539	2.16784		7.82271	1.62181		7.82456	1.28519		7.82462	1.45837		7.82265	1.47935		7.82482	1.53673		7.82536	3.78249		7.82508	3.91743		7.82507	3.76349		7.82511	3.92424		7.82514	4.19217
7.80547	1.82579		7.82786	2.1407		7.82686	1.70178		7.83013	2.1563		7.83037	2.16915		7.82774	1.62282		7.82964	1.28544		7.82971	1.45931		7.8277	1.4801		7.82985	1.53756		7.83041	3.78495		7.83014	3.92013		7.83011	3.76639		7.83015	3.92698		7.83016	4.1953
7.81044	1.82692		7.83282	2.14205		7.83179	1.70284		7.83506	2.15779		7.8353	2.17049		7.83276	1.62375		7.83473	1.28581		7.8348	1.46009		7.83279	1.48085		7.83492	1.53829		7.83538	3.78731		7.83512	3.92254		7.83509	3.76906		7.83511	3.92967		7.8351	4.19828
7.81545	1.82801		7.83776	2.14346		7.83676	1.70402		7.83999	2.15925		7.84021	2.17178		7.83777	1.62472		7.83977	1.28621		7.83982	1.46088		7.83786	1.48149		7.83997	1.53901		7.84032	3.78973		7.84007	3.92513		7.84003	3.77157		7.84002	3.93208		7.84001	4.20124
7.82051	1.82907		7.8427	2.14478		7.84178	1.7053		7.84496	2.16067		7.84516	2.17315		7.84276	1.62572		7.84476	1.28651		7.84479	1.46178		7.84286	1.48215		7.84496	1.53984		7.84526	3.79209		7.84502	3.92771		7.84498	3.77414		7.84494	3.93448		7.84492	4.20425
7.82557	1.83022		7.84769	2.14606		7.84685	1.70644		7.84997	2.16214		7.85017	2.1745		7.84774	1.62666		7.84972	1.28687		7.84973	1.46258		7.84781	1.48296		7.84991	1.54069		7.85024	3.79438		7.85	3.93024		7.84997	3.77676		7.8499	3.93704		7.84988	4.20714
7.83059	1.83135		7.85274	2.14742		7.85195	1.70755		7.85504	2.16376		7.85524	2.17581		7.85272	1.62747		7.8547	1.28725		7.85471	1.46335		7.85276	1.48373		7.85487	1.54152		7.85525	3.79686		7.85502	3.93284		7.855	3.77939		7.85492	3.93951		7.85489	4.21017
7.83556	1.83244		7.85783	2.1488		7.85703	1.70869		7.86013	2.16535		7.86031	2.17719		7.85772	1.62829		7.85972	1.28744		7.85974	1.46426		7.85774	1.48445		7.85987	1.5424		7.86027	3.79941		7.86006	3.9353		7.86005	3.78207		7.85998	3.94201		7.85994	4.21332
7.8405	1.83363		7.86293	2.1501		7.86206	1.70982		7.86517	2.16696		7.86534	2.17862		7.86276	1.62906		7.86479	1.28772		7.86483	1.46516		7.8628	1.48523		7.86492	1.54326		7.86528	3.80185		7.86508	3.93783		7.8651	3.78482		7.86503	3.94469		7.86499	4.21636
7.84544	1.83487		7.86798	2.15149		7.86704	1.71103		7.87017	2.16853		7.87032	2.18002		7.86781	1.62985		7.86987	1.28822		7.86993	1.46596		7.86791	1.48596		7.87002	1.54406		7.87023	3.80426		7.87005	3.94031		7.87008	3.78746		7.87003	3.94732		7.86999	4.21932
[truncated: 4,071 more rows]

## Sheet: 7-0 Vicryl
7-0VS1			7-0VS2			7-0VS3			7-0VS4			7-0VS5			7-0VK1			7-0VK2			7-0VK3			7-0VK4			7-0VK5			7-0VL1			7-0VL2			7-0VL3			7-0VL4			7-0VL5
[truncated: 6,229 more rows]

[truncated: 7 more sheets: 8-0 Vicryl, 8-0 Nylon, 9-0 Nylon, 10-0 Nylon, 9-0 Polypropylene, 10-0 Polypropylene, Mean_Std_info]
